# Supplementary material for: Comprehensive Metagenomic Analysis of Veterinary Probiotics in Broiler Chickens
Source: Animals (Basel). 2024 Jun 29;14(13):1927. doi: 10.3390/ani14131927 (PMC11240415; doi:10.3390/ani14131927)
Supplement: Supplementary file 1 [file animals-14-01927-s001.zip]

Archive with 20 entries (20 files):
- Additional data.xlsx
- Supplementary Figure 1.jpg
- Supplementary Figure 10.jpg
- Supplementary Figure 11.jpg
- Supplementary Figure 12.jpg
- Supplementary Figure 13.jpg
- Supplementary Figure 14.jpg
- Supplementary Figure 15.jpg
- Supplementary Figure 16.jpg
- Supplementary Figure 17.jpg
- Supplementary Figure 18.jpg
- Supplementary Figure 2.jpg
- Supplementary Figure 3.jpg
- Supplementary Figure 4.jpg
- Supplementary Figure 5.jpg
- Supplementary Figure 6.jpg
- Supplementary Figure 7.jpg
- Supplementary Figure 8.jpg
- Supplementary Figure 9.jpg
- Supplementary materials.pdf
