# Supplementary material for: Comprehensive Metagenomic Analysis of Veterinary Probiotics in Broiler Chickens
Source: Animals (Basel). 2024 Jun 29;14(13):1927. doi: 10.3390/ani14131927 (PMC11240415; doi:10.3390/ani14131927)
Supplement: Supplementary file 1 [file animals-14-01927-s001.zip › Additional data.xlsx]

## Sheet: Body weight
Group	No.	1	2	3	4	5	6	7
I.	1	46	165	458	937	1634	2187	2725
I.	2	43	171	511	1074	1677	2217	2659
I.	3	46	176	484	943	1971	2520	3134
I.	4	43	139	434	932	1705	2280	2788
I.	5	41	148	381	726	1390	1871	2342
I.	6	44	156	448	870	1713	2007	2489
I.	7	45	158	457	937	1567	2230	2761
I.	8	44	166	495	979	1748	2290	1750
I.	9	43	145	445	895	1609	2206	2870
I.	10	44	152	413	842	1531	1972	2495
II.	11	47	188	479	1024	1983	2700	3288
II.	12	55	206	509	965	1705	2196	2676
II.	13	44	186	479	958	1765	2303	2793
II.	14	44	177	467	988	1742	2283	2714
II.	15	41	181	469	885	1590	2130	2702
II.	16	47	133	404	872	1669	2148	2691
II.	17	41	164	429	866	1517	2012	2453
II.	18	47	172	447	875	1594	2141	2707
II.	19	43	180	476	1000	1887	2452	2945
II.	20	43	186	517	1054	2006	2687	3364
III.	21	45	197	564	1145	2004	2609	3301
III.	22	49	181	537	1097	1974	2703	3292
III.	23	44	155	392	778	1377	1716	2273
III.	24	45	139	361	717	1304	1712	2186
III.	25	44	174	491	1021	1742	2315	2863
III.	26	46	174	523	1070	1555	1050	1121
III.	27	45	170	437	892	1548	2088	2849
III.	28	42	178	507	1050	1903	2546	3199
III.	29	36	162	440	961	1585	2153	2525
III.	30	38	170	453	905	1542	2013	2649
IV.	31	46	160	469	1035	1875	2443	3036
IV.	32	54	188	510	943	1708	2165	2610
IV.	33	47	170	438	806	1480	1951	2400
IV.	34	48	169	458	893	1542	1957	2422
IV.	35	44	197	540	1081	1995	2625	3169
IV.	36	44	165	432	922	1690	2237	2809
IV.	37	44	170	433	870	1590	2071	2490
IV.	38	44	185	540	1098	1948	2588	3012
IV.	39	43	173	527	1036	1911	2474	2933
IV.	40	44	178	509	1046	2004	2614	3145
V.	41	40	148	454	957	1648	2065	2545
V.	42	45	159	457	956	1610	1981	2940
V.	43	42	155	443	933	1643	1994	2590
V.	44	43	143	420	881	1543	1904	2465
V.	45	46	177	503	1046	1860	2232	2673
V.	46	47	177	559	1104	1949	2453	3057
V.	47	41	145	426	949	1719	2211	2650
V.	48	49	177	523	1147	1981	2477	3153
V.	49	44	148	406	841	1503	1907	2450
V.	50	44	169	486	1022	1733	2101	2660
VI.	51	47	158	448	860	1662	2163	2697
VI.	52	41	173	464	869	1640	2168	3134
VI.	53	43	176	495	965	1886	2321	2950
VI.	54	37	184	482	874	1637	2100	2510
VI.	55	48	198	548	967	1702	2223	2695
VI.	56	49	195	438	1030	1852	2033	1918
VI.	57	44	173	519	962	1765	2271	2714
VI.	58	39	168	485	910	1805	2371	3063
VI.	59	41	162	490	898	1705	2214	2886
VI.	60	43	160	525	814	1445	1931	2365

## Sheet: ARGs - fecal
Sample	Best ARG match	Coverage (%)	Identity (%)	Drug Class	Resistance Mechanism	AMR Gene Family	Nudged	Note	Contig plasmid origin	Predicted associated iMGE	Predicted associated phage	Predicted contig Taxon	Domain	Kingdom	Phylum	Class	Order	Family	Genus	Species
F01	AAC(6')-Ii	100	99.45	aminoglycoside antibiotic	antibiotic inactivation	AAC(6')			plasmid.Firmicutes			Enterococcus faecium	Bacteria		Firmicutes	Bacilli	Lactobacillales	Enterococcaceae	Enterococcus	Enterococcus faecium
F01	acrB	100	100	fluoroquinolone antibiotic; cephalosporin; glycylcycline; penam; tetracycline antibiotic; rifamycin antibiotic; phenicol antibiotic; disinfecting agents and antiseptics	antibiotic efflux	resistance-nodulation-cell division (RND) antibiotic efflux pump						Escherichia coli	Bacteria		Proteobacteria	Gammaproteobacteria	Enterobacterales	Enterobacteriaceae	Escherichia	Escherichia coli
F01	acrD	100	99.9	aminoglycoside antibiotic	antibiotic efflux	resistance-nodulation-cell division (RND) antibiotic efflux pump						Escherichia coli	Bacteria		Proteobacteria	Gammaproteobacteria	Enterobacterales	Enterobacteriaceae	Escherichia	Escherichia coli
F01	AcrE	100	100	fluoroquinolone antibiotic; cephalosporin; cephamycin; penam	antibiotic efflux	resistance-nodulation-cell division (RND) antibiotic efflux pump						Escherichia coli UM146	Bacteria		Proteobacteria	Gammaproteobacteria	Enterobacterales	Enterobacteriaceae	Escherichia	Escherichia coli
F01	AcrF	100	99.42	fluoroquinolone antibiotic; cephalosporin; cephamycin; penam	antibiotic efflux	resistance-nodulation-cell division (RND) antibiotic efflux pump						Escherichia coli UM146	Bacteria		Proteobacteria	Gammaproteobacteria	Enterobacterales	Enterobacteriaceae	Escherichia	Escherichia coli
F01	AcrS	100	99.55	fluoroquinolone antibiotic; cephalosporin; glycylcycline; cephamycin; penam; tetracycline antibiotic; rifamycin antibiotic; phenicol antibiotic; disinfecting agents and antiseptics	antibiotic efflux	resistance-nodulation-cell division (RND) antibiotic efflux pump						Escherichia coli UM146	Bacteria		Proteobacteria	Gammaproteobacteria	Enterobacterales	Enterobacteriaceae	Escherichia	Escherichia coli
F01	bacA	100	99.63	peptide antibiotic	antibiotic target alteration	undecaprenyl pyrophosphate related proteins						Escherichia coli UM146	Bacteria		Proteobacteria	Gammaproteobacteria	Enterobacterales	Enterobacteriaceae	Escherichia	Escherichia coli
F01	baeR	100	98.75	aminoglycoside antibiotic; aminocoumarin antibiotic	antibiotic efflux	resistance-nodulation-cell division (RND) antibiotic efflux pump					dsDNAphage	Escherichia coli ATCC 8739	Bacteria		Proteobacteria	Gammaproteobacteria	Enterobacterales	Enterobacteriaceae	Escherichia	Escherichia coli
F01	baeS	100	100	aminoglycoside antibiotic; aminocoumarin antibiotic	antibiotic efflux	resistance-nodulation-cell division (RND) antibiotic efflux pump					dsDNAphage	Escherichia coli ATCC 8739	Bacteria		Proteobacteria	Gammaproteobacteria	Enterobacterales	Enterobacteriaceae	Escherichia	Escherichia coli
F01	cpxA	100	100	aminoglycoside antibiotic; aminocoumarin antibiotic	antibiotic efflux	resistance-nodulation-cell division (RND) antibiotic efflux pump						Escherichia coli	Bacteria		Proteobacteria	Gammaproteobacteria	Enterobacterales	Enterobacteriaceae	Escherichia	Escherichia coli
F01	CRP	100	99.52	macrolide antibiotic; fluoroquinolone antibiotic; penam	antibiotic efflux	resistance-nodulation-cell division (RND) antibiotic efflux pump						Escherichia coli	Bacteria		Proteobacteria	Gammaproteobacteria	Enterobacterales	Enterobacteriaceae	Escherichia	Escherichia coli
F01	dfrE	100	98.17	diaminopyrimidine antibiotic	antibiotic target replacement	trimethoprim resistant dihydrofolate reductase dfr						Enterococcus faecalis	Bacteria		Firmicutes	Bacilli	Lactobacillales	Enterococcaceae	Enterococcus	Enterococcus faecalis
F01	EC-14	102.92	98.67	cephalosporin	antibiotic inactivation	EC beta-lactamase						Escherichia coli LF82	Bacteria		Proteobacteria	Gammaproteobacteria	Enterobacterales	Enterobacteriaceae	Escherichia	Escherichia coli
F01	efrA	100	99.65	macrolide antibiotic; fluoroquinolone antibiotic; rifamycin antibiotic	antibiotic efflux	ATP-binding cassette (ABC) antibiotic efflux pump						Enterococcus sp. M190262	Bacteria		Firmicutes	Bacilli	Lactobacillales	Enterococcaceae	Enterococcus	Enterococcus sp. M190262
F01	efrA	100.35	79.69	macrolide antibiotic; fluoroquinolone antibiotic; rifamycin antibiotic	antibiotic efflux	ATP-binding cassette (ABC) antibiotic efflux pump						Enterococcus faecalis	Bacteria		Firmicutes	Bacilli	Lactobacillales	Enterococcaceae	Enterococcus	Enterococcus faecalis
F01	emeA	97.71	97.71	disinfecting agents and antiseptics	antibiotic efflux	multidrug and toxic compound extrusion (MATE) transporter						Enterococcus faecalis	Bacteria		Firmicutes	Bacilli	Lactobacillales	Enterococcaceae	Enterococcus	Enterococcus faecalis
F01	emrA	100	99.74	fluoroquinolone antibiotic	antibiotic efflux	major facilitator superfamily (MFS) antibiotic efflux pump						Escherichia coli	Bacteria		Proteobacteria	Gammaproteobacteria	Enterobacterales	Enterobacteriaceae	Escherichia	Escherichia coli
F01	emrB	100	100	fluoroquinolone antibiotic	antibiotic efflux	major facilitator superfamily (MFS) antibiotic efflux pump						Escherichia coli	Bacteria		Proteobacteria	Gammaproteobacteria	Enterobacterales	Enterobacteriaceae	Escherichia	Escherichia coli
F01	emrK	110.26	99.72	tetracycline antibiotic	antibiotic efflux	major facilitator superfamily (MFS) antibiotic efflux pump						Escherichia coli	Bacteria		Proteobacteria	Gammaproteobacteria	Enterobacterales	Enterobacteriaceae	Escherichia	Escherichia coli
F01	emrR	100	100	fluoroquinolone antibiotic	antibiotic efflux	major facilitator superfamily (MFS) antibiotic efflux pump						Escherichia coli	Bacteria		Proteobacteria	Gammaproteobacteria	Enterobacterales	Enterobacteriaceae	Escherichia	Escherichia coli
F01	emrY	100	99.8	tetracycline antibiotic	antibiotic efflux	major facilitator superfamily (MFS) antibiotic efflux pump						Escherichia coli	Bacteria		Proteobacteria	Gammaproteobacteria	Enterobacterales	Enterobacteriaceae	Escherichia	Escherichia coli
F01	eptA	101.83	99.63	peptide antibiotic	antibiotic target alteration	pmr phosphoethanolamine transferase						Escherichia coli	Bacteria		Proteobacteria	Gammaproteobacteria	Enterobacterales	Enterobacteriaceae	Escherichia	Escherichia coli
F01	ErmB	98.79	97.96	macrolide antibiotic; lincosamide antibiotic; streptogramin antibiotic; streptogramin A antibiotic; streptogramin B antibiotic	antibiotic target alteration	Erm 23S ribosomal RNA methyltransferase			plasmid.Firmicutes			Enterococcus faecium	Bacteria		Firmicutes	Bacilli	Lactobacillales	Enterococcaceae	Enterococcus	Enterococcus faecium
F01	ErmG	100	98.77	macrolide antibiotic; lincosamide antibiotic; streptogramin antibiotic; streptogramin A antibiotic; streptogramin B antibiotic	antibiotic target alteration	Erm 23S ribosomal RNA methyltransferase					dsDNAphage	Christensenella sp. Marseille-P3954	Bacteria		Firmicutes	Clostridia	Eubacteriales	Christensenellaceae	Christensenella	Christensenella sp. Marseille-P3954
F01	Escherichia coli acrA	100	100	fluoroquinolone antibiotic; cephalosporin; glycylcycline; penam; tetracycline antibiotic; rifamycin antibiotic; phenicol antibiotic; disinfecting agents and antiseptics	antibiotic efflux	resistance-nodulation-cell division (RND) antibiotic efflux pump						Escherichia coli	Bacteria		Proteobacteria	Gammaproteobacteria	Enterobacterales	Enterobacteriaceae	Escherichia	Escherichia coli
F01	Escherichia coli AcrAB-TolC with AcrR mutation conferring resistance to ciprofloxacin, tetracycline, and ceftazidime	100	100	fluoroquinolone antibiotic; cephalosporin; glycylcycline; penam; tetracycline antibiotic; rifamycin antibiotic; phenicol antibiotic; disinfecting agents and antiseptics	antibiotic target alteration; antibiotic efflux	resistance-nodulation-cell division (RND) antibiotic efflux pump						Escherichia coli	Bacteria		Proteobacteria	Gammaproteobacteria	Enterobacterales	Enterobacteriaceae	Escherichia	Escherichia coli
F01	Escherichia coli AcrAB-TolC with MarR mutations conferring resistance to ciprofloxacin and tetracycline	100	98.61	fluoroquinolone antibiotic; cephalosporin; glycylcycline; penam; tetracycline antibiotic; rifamycin antibiotic; phenicol antibiotic; disinfecting agents and antiseptics	antibiotic target alteration; antibiotic efflux	resistance-nodulation-cell division (RND) antibiotic efflux pump						Bacteria	Bacteria
F01	Escherichia coli AcrAB-TolC with MarR mutations conferring resistance to ciprofloxacin and tetracycline	84.03	98.35	fluoroquinolone antibiotic; cephalosporin; glycylcycline; penam; tetracycline antibiotic; rifamycin antibiotic; phenicol antibiotic; disinfecting agents and antiseptics	antibiotic target alteration; antibiotic efflux	resistance-nodulation-cell division (RND) antibiotic efflux pump					dsDNAphage	Escherichia coli O157:H16	Bacteria		Proteobacteria	Gammaproteobacteria	Enterobacterales	Enterobacteriaceae	Escherichia	Escherichia coli
F01	Escherichia coli AcrAB-TolC with MarR mutations conferring resistance to ciprofloxacin and tetracycline	74.31	98.13	fluoroquinolone antibiotic; cephalosporin; glycylcycline; penam; tetracycline antibiotic; rifamycin antibiotic; phenicol antibiotic; disinfecting agents and antiseptics	antibiotic target alteration; antibiotic efflux	resistance-nodulation-cell division (RND) antibiotic efflux pump			plasmid.Proteobacteria			Bacteria	Bacteria
F01	Escherichia coli emrE	100	99.09	macrolide antibiotic	antibiotic efflux	small multidrug resistance (SMR) antibiotic efflux pump					dsDNAphage	Escherichia coli	Bacteria		Proteobacteria	Gammaproteobacteria	Enterobacterales	Enterobacteriaceae	Escherichia	Escherichia coli
F01	Escherichia coli emrE	100	98.18	macrolide antibiotic	antibiotic efflux	small multidrug resistance (SMR) antibiotic efflux pump			plasmid.Proteobacteria			Escherichia coli	Bacteria		Proteobacteria	Gammaproteobacteria	Enterobacterales	Enterobacteriaceae	Escherichia	Escherichia coli
F01	Escherichia coli GlpT with mutation conferring resistance to fosfomycin	100	99.56	phosphonic acid antibiotic	antibiotic target alteration	antibiotic-resistant GlpT						Escherichia coli ATCC 8739	Bacteria		Proteobacteria	Gammaproteobacteria	Enterobacterales	Enterobacteriaceae	Escherichia	Escherichia coli
F01	Escherichia coli mdfA	100	96.34	tetracycline antibiotic; disinfecting agents and antiseptics	antibiotic efflux	major facilitator superfamily (MFS) antibiotic efflux pump						Escherichia coli str. K-12 substr. MG1655	Bacteria		Proteobacteria	Gammaproteobacteria	Enterobacterales	Enterobacteriaceae	Escherichia	Escherichia coli
F01	Escherichia coli soxR with mutation conferring antibiotic resistance	100	100	fluoroquinolone antibiotic; cephalosporin; glycylcycline; penam; tetracycline antibiotic; rifamycin antibiotic; phenicol antibiotic; disinfecting agents and antiseptics	antibiotic target alteration; antibiotic efflux	ATP-binding cassette (ABC) antibiotic efflux pump; major facilitator superfamily (MFS) antibiotic efflux pump; resistance-nodulation-cell division (RND) antibiotic efflux pump						Escherichia coli	Bacteria		Proteobacteria	Gammaproteobacteria	Enterobacterales	Enterobacteriaceae	Escherichia	Escherichia coli
F01	Escherichia coli soxS with mutation conferring antibiotic resistance	100	100	fluoroquinolone antibiotic; monobactam; carbapenem; cephalosporin; glycylcycline; cephamycin; penam; tetracycline antibiotic; rifamycin antibiotic; phenicol antibiotic; penem; disinfecting agents and antiseptics	antibiotic target alteration; antibiotic efflux; reduced permeability to antibiotic	ATP-binding cassette (ABC) antibiotic efflux pump; major facilitator superfamily (MFS) antibiotic efflux pump; resistance-nodulation-cell division (RND) antibiotic efflux pump; General Bacterial Porin with reduced permeability to beta-lactams						Escherichia coli	Bacteria		Proteobacteria	Gammaproteobacteria	Enterobacterales	Enterobacteriaceae	Escherichia	Escherichia coli
F01	evgA	100	100	macrolide antibiotic; fluoroquinolone antibiotic; penam; tetracycline antibiotic	antibiotic efflux	major facilitator superfamily (MFS) antibiotic efflux pump; resistance-nodulation-cell division (RND) antibiotic efflux pump						Escherichia coli	Bacteria		Proteobacteria	Gammaproteobacteria	Enterobacterales	Enterobacteriaceae	Escherichia	Escherichia coli
F01	evgS	100	99.42	macrolide antibiotic; fluoroquinolone antibiotic; penam; tetracycline antibiotic	antibiotic efflux	major facilitator superfamily (MFS) antibiotic efflux pump; resistance-nodulation-cell division (RND) antibiotic efflux pump						Escherichia coli	Bacteria		Proteobacteria	Gammaproteobacteria	Enterobacterales	Enterobacteriaceae	Escherichia	Escherichia coli
F01	gadX	100	98.54	macrolide antibiotic; fluoroquinolone antibiotic; penam	antibiotic efflux	resistance-nodulation-cell division (RND) antibiotic efflux pump						Escherichia coli	Bacteria		Proteobacteria	Gammaproteobacteria	Enterobacterales	Enterobacteriaceae	Escherichia	Escherichia coli
F01	Haemophilus influenzae PBP3 conferring resistance to beta-lactam antibiotics	96.39	53.11	cephalosporin; cephamycin; penam	antibiotic target alteration	Penicillin-binding protein mutations conferring resistance to beta-lactam antibiotics						Escherichia coli	Bacteria		Proteobacteria	Gammaproteobacteria	Enterobacterales	Enterobacteriaceae	Escherichia	Escherichia coli
F01	H-NS	100	100	macrolide antibiotic; fluoroquinolone antibiotic; cephalosporin; cephamycin; penam; tetracycline antibiotic	antibiotic efflux	major facilitator superfamily (MFS) antibiotic efflux pump; resistance-nodulation-cell division (RND) antibiotic efflux pump						Escherichia coli O27:H7	Bacteria		Proteobacteria	Gammaproteobacteria	Enterobacterales	Enterobacteriaceae	Escherichia	Escherichia coli
F01	kdpE	100	99.11	aminoglycoside antibiotic	antibiotic efflux	kdpDE						Escherichia coli K-12	Bacteria		Proteobacteria	Gammaproteobacteria	Enterobacterales	Enterobacteriaceae	Escherichia	Escherichia coli
F01	Klebsiella pneumoniae KpnE	100.83	82.2	macrolide antibiotic; aminoglycoside antibiotic; cephalosporin; tetracycline antibiotic; peptide antibiotic; rifamycin antibiotic; disinfecting agents and antiseptics	antibiotic efflux	major facilitator superfamily (MFS) antibiotic efflux pump						Escherichia coli O157:H16	Bacteria		Proteobacteria	Gammaproteobacteria	Enterobacterales	Enterobacteriaceae	Escherichia	Escherichia coli
F01	Klebsiella pneumoniae KpnF	100	84.4	macrolide antibiotic; aminoglycoside antibiotic; cephalosporin; tetracycline antibiotic; peptide antibiotic; rifamycin antibiotic; disinfecting agents and antiseptics	antibiotic efflux	major facilitator superfamily (MFS) antibiotic efflux pump						Escherichia coli O157:H16	Bacteria		Proteobacteria	Gammaproteobacteria	Enterobacterales	Enterobacteriaceae	Escherichia	Escherichia coli
F01	lsaA	100	99.4	lincosamide antibiotic; streptogramin antibiotic; streptogramin A antibiotic; streptogramin B antibiotic; pleuromutilin antibiotic	antibiotic target protection	lsa-type ABC-F protein						Enterococcus faecalis ATCC 29212	Bacteria		Firmicutes	Bacilli	Lactobacillales	Enterococcaceae	Enterococcus	Enterococcus faecalis
F01	marA	100	100	fluoroquinolone antibiotic; monobactam; carbapenem; cephalosporin; glycylcycline; cephamycin; penam; tetracycline antibiotic; rifamycin antibiotic; phenicol antibiotic; penem; disinfecting agents and antiseptics	antibiotic efflux; reduced permeability to antibiotic	resistance-nodulation-cell division (RND) antibiotic efflux pump; General Bacterial Porin with reduced permeability to beta-lactams					dsDNAphage	Escherichia coli O157:H16	Bacteria		Proteobacteria	Gammaproteobacteria	Enterobacterales	Enterobacteriaceae	Escherichia	Escherichia coli
F01	mdtA	109.64	98.8	aminocoumarin antibiotic	antibiotic efflux	resistance-nodulation-cell division (RND) antibiotic efflux pump						Escherichia coli ATCC 8739	Bacteria		Proteobacteria	Gammaproteobacteria	Enterobacterales	Enterobacteriaceae	Escherichia	Escherichia coli
F01	mdtB	100	99.62	aminocoumarin antibiotic	antibiotic efflux	resistance-nodulation-cell division (RND) antibiotic efflux pump						Escherichia coli ATCC 8739	Bacteria		Proteobacteria	Gammaproteobacteria	Enterobacterales	Enterobacteriaceae	Escherichia	Escherichia coli
F01	mdtC	100	99.51	aminocoumarin antibiotic	antibiotic efflux	resistance-nodulation-cell division (RND) antibiotic efflux pump						Escherichia coli ATCC 8739	Bacteria		Proteobacteria	Gammaproteobacteria	Enterobacterales	Enterobacteriaceae	Escherichia	Escherichia coli
F01	mdtE	100	100	macrolide antibiotic; fluoroquinolone antibiotic; penam	antibiotic efflux	resistance-nodulation-cell division (RND) antibiotic efflux pump						Escherichia coli	Bacteria		Proteobacteria	Gammaproteobacteria	Enterobacterales	Enterobacteriaceae	Escherichia	Escherichia coli
F01	mdtF	100	99.81	macrolide antibiotic; fluoroquinolone antibiotic; penam	antibiotic efflux	resistance-nodulation-cell division (RND) antibiotic efflux pump						Escherichia coli	Bacteria		Proteobacteria	Gammaproteobacteria	Enterobacterales	Enterobacteriaceae	Escherichia	Escherichia coli
F01	mdtG	100	100	phosphonic acid antibiotic	antibiotic efflux	major facilitator superfamily (MFS) antibiotic efflux pump						Escherichia coli	Bacteria		Proteobacteria	Gammaproteobacteria	Enterobacterales	Enterobacteriaceae	Escherichia	Escherichia coli
F01	mdtH	100	99.75	fluoroquinolone antibiotic	antibiotic efflux	major facilitator superfamily (MFS) antibiotic efflux pump						Escherichia coli	Bacteria		Proteobacteria	Gammaproteobacteria	Enterobacterales	Enterobacteriaceae	Escherichia	Escherichia coli
F01	mdtM	100	98.05	fluoroquinolone antibiotic; lincosamide antibiotic; nucleoside antibiotic; phenicol antibiotic; disinfecting agents and antiseptics	antibiotic efflux	major facilitator superfamily (MFS) antibiotic efflux pump						Escherichia coli O157:H7	Bacteria		Proteobacteria	Gammaproteobacteria	Enterobacterales	Enterobacteriaceae	Escherichia	Escherichia coli
F01	mdtN	100	99.42	nucleoside antibiotic; disinfecting agents and antiseptics	antibiotic efflux	major facilitator superfamily (MFS) antibiotic efflux pump						Escherichia coli	Bacteria		Proteobacteria	Gammaproteobacteria	Enterobacterales	Enterobacteriaceae	Escherichia	Escherichia coli
F01	mdtO	100	98.83	nucleoside antibiotic; disinfecting agents and antiseptics	antibiotic efflux	major facilitator superfamily (MFS) antibiotic efflux pump						Escherichia coli	Bacteria		Proteobacteria	Gammaproteobacteria	Enterobacterales	Enterobacteriaceae	Escherichia	Escherichia coli
F01	mdtP	100	98.16	nucleoside antibiotic; disinfecting agents and antiseptics	antibiotic efflux	major facilitator superfamily (MFS) antibiotic efflux pump						Escherichia coli	Bacteria		Proteobacteria	Gammaproteobacteria	Enterobacterales	Enterobacteriaceae	Escherichia	Escherichia coli
F01	mefH	381.65	68.81	macrolide antibiotic	antibiotic efflux	major facilitator superfamily (MFS) antibiotic efflux pump						Lachnoclostridium phocaeense	Bacteria		Firmicutes	Clostridia	Eubacteriales	Lachnospiraceae	Lachnoclostridium	Lachnoclostridium phocaeense
F01	mefH	111.01	65.31	macrolide antibiotic	antibiotic efflux	major facilitator superfamily (MFS) antibiotic efflux pump			plasmid.unclassified			unclassified
F01	msbA	100	100	nitroimidazole antibiotic	antibiotic efflux	ATP-binding cassette (ABC) antibiotic efflux pump						Escherichia coli str. K-12 substr. MG1655	Bacteria		Proteobacteria	Gammaproteobacteria	Enterobacterales	Enterobacteriaceae	Escherichia	Escherichia coli
F01	nimA	93.75	55.15	nitroimidazole antibiotic	antibiotic inactivation	nitroimidazole reductase						cellular organisms
F01	nimA	97.73	53.09	nitroimidazole antibiotic	antibiotic inactivation	nitroimidazole reductase						Phalera bucephala	Eukaryota	Metazoa	Arthropoda	Insecta	Lepidoptera	Notodontidae	Phalera	Phalera bucephala
F01	nimG	79.27	58.46	nitroimidazole antibiotic	antibiotic inactivation	nitroimidazole reductase						Hungatella hathewayi WAL-18680	Bacteria		Firmicutes	Clostridia	Eubacteriales	Clostridiaceae	Hungatella	Hungatella hathewayi
F01	nimG	85.37	54.29	nitroimidazole antibiotic	antibiotic inactivation	nitroimidazole reductase						Eukaryota	Eukaryota
F01	nimJ	81.82	64.29	nitroimidazole antibiotic	antibiotic inactivation	nitroimidazole reductase						Dysosmobacter sp. Marseille-Q4140	Bacteria		Firmicutes	Clostridia	Eubacteriales	Oscillospiraceae	Dysosmobacter	Dysosmobacter sp. Marseille-Q4140
F01	nimK	94.64	56.6	nitroimidazole antibiotic	antibiotic inactivation	nitroimidazole reductase						Anthocharis cardamines	Eukaryota	Metazoa	Arthropoda	Insecta	Lepidoptera	Pieridae	Anthocharis	Anthocharis cardamines
F01	PmrF	100	99.69	peptide antibiotic	antibiotic target alteration	pmr phosphoethanolamine transferase						Escherichia coli ATCC 8739	Bacteria		Proteobacteria	Gammaproteobacteria	Enterobacterales	Enterobacteriaceae	Escherichia	Escherichia coli
F01	qacG	100.93	47.17	disinfecting agents and antiseptics	antibiotic efflux	small multidrug resistance (SMR) antibiotic efflux pump						unclassified
F01	rsmA	100	85.25	fluoroquinolone antibiotic; diaminopyrimidine antibiotic; phenicol antibiotic	antibiotic efflux	resistance-nodulation-cell division (RND) antibiotic efflux pump						Escherichia coli	Bacteria		Proteobacteria	Gammaproteobacteria	Enterobacterales	Enterobacteriaceae	Escherichia	Escherichia coli
F01	SAT-4	100	99.44	nucleoside antibiotic	antibiotic inactivation	streptothricin acetyltransferase (SAT)						root
F01	TEM-1	100	100	monobactam; cephalosporin; penam; penem	antibiotic inactivation	TEM beta-lactamase			plasmid.Proteobacteria			Enterobacteriaceae	Bacteria		Proteobacteria	Gammaproteobacteria	Enterobacterales	Enterobacteriaceae
F01	tet(32)	25.67	96.95	tetracycline antibiotic	antibiotic target protection	tetracycline-resistant ribosomal protection protein			plasmid.Firmicutes			Lachnoclostridium phocaeense	Bacteria		Firmicutes	Clostridia	Eubacteriales	Lachnospiraceae	Lachnoclostridium	Lachnoclostridium phocaeense
F01	tet(32)	100	79.78	tetracycline antibiotic	antibiotic target protection	tetracycline-resistant ribosomal protection protein						Bacteria	Bacteria
F01	tet(40)	100	98.03	tetracycline antibiotic	antibiotic efflux	major facilitator superfamily (MFS) antibiotic efflux pump						uncultured bacterium BD_contig02088	Bacteria							uncultured bacterium BD_contig02088
F01	tet(44)	64.84	98.31	tetracycline antibiotic	antibiotic target protection	tetracycline-resistant ribosomal protection protein			plasmid.Firmicutes			Clostridium sp. C1	Bacteria		Firmicutes	Clostridia	Eubacteriales	Clostridiaceae	Clostridium	Clostridium sp. C1
F01	tet(B)	100	99.25	tetracycline antibiotic	antibiotic efflux	major facilitator superfamily (MFS) antibiotic efflux pump			plasmid.Proteobacteria			Shigella flexneri	Bacteria		Proteobacteria	Gammaproteobacteria	Enterobacterales	Enterobacteriaceae	Shigella	Shigella flexneri
F01	tet(L)	100	99.78	tetracycline antibiotic	antibiotic efflux	major facilitator superfamily (MFS) antibiotic efflux pump			plasmid.Firmicutes			Enterococcus faecium DO	Bacteria		Firmicutes	Bacilli	Lactobacillales	Enterococcaceae	Enterococcus	Enterococcus faecium
F01	tet(M)	30.36	95.88	tetracycline antibiotic	antibiotic target protection	tetracycline-resistant ribosomal protection protein						Escherichia fergusonii	Bacteria		Proteobacteria	Gammaproteobacteria	Enterobacterales	Enterobacteriaceae	Escherichia	Escherichia fergusonii
F01	tet(M)	100	94.52	tetracycline antibiotic	antibiotic target protection	tetracycline-resistant ribosomal protection protein			plasmid.Firmicutes			Clostridioides difficile	Bacteria		Firmicutes	Clostridia	Eubacteriales	Peptostreptococcaceae	Clostridioides	Clostridioides difficile
F01	tet(O)	100	99.37	tetracycline antibiotic	antibiotic target protection	tetracycline-resistant ribosomal protection protein			plasmid.Firmicutes			Firmicutes	Bacteria		Firmicutes
F01	tet(T)	141.32	31.92	tetracycline antibiotic	antibiotic target protection	tetracycline-resistant ribosomal protection protein						Eubacteriales	Bacteria		Firmicutes	Clostridia	Eubacteriales
F01	tet(T)	139.02	31.86	tetracycline antibiotic	antibiotic target protection	tetracycline-resistant ribosomal protection protein						Anaerostipes rhamnosivorans	Bacteria		Firmicutes	Clostridia	Eubacteriales	Lachnospiraceae	Anaerostipes	Anaerostipes rhamnosivorans
F01	tet(U)	263.81	80	tetracycline antibiotic	antibiotic efflux	major facilitator superfamily (MFS) antibiotic efflux pump			plasmid.Firmicutes			Enterococcus mundtii QU 25	Bacteria		Firmicutes	Bacilli	Lactobacillales	Enterococcaceae	Enterococcus	Enterococcus mundtii
F01	tet(W)	100	96.87	tetracycline antibiotic	antibiotic target protection	tetracycline-resistant ribosomal protection protein			plasmid.Firmicutes			Lactobacillus johnsonii	Bacteria		Firmicutes	Bacilli	Lactobacillales	Lactobacillaceae	Lactobacillus	Lactobacillus johnsonii
F01	tetR	99.52	100	tetracycline antibiotic	antibiotic target alteration; antibiotic efflux	major facilitator superfamily (MFS) antibiotic efflux pump			plasmid.Proteobacteria			Shigella flexneri	Bacteria		Proteobacteria	Gammaproteobacteria	Enterobacterales	Enterobacteriaceae	Shigella	Shigella flexneri
F01	TolC	99.6	100	macrolide antibiotic; fluoroquinolone antibiotic; aminoglycoside antibiotic; carbapenem; cephalosporin; glycylcycline; cephamycin; penam; tetracycline antibiotic; peptide antibiotic; aminocoumarin antibiotic; rifamycin antibiotic; phenicol antibiotic; penem; disinfecting agents and antiseptics	antibiotic efflux	ATP-binding cassette (ABC) antibiotic efflux pump; major facilitator superfamily (MFS) antibiotic efflux pump; resistance-nodulation-cell division (RND) antibiotic efflux pump						Escherichia coli UM146	Bacteria		Proteobacteria	Gammaproteobacteria	Enterobacterales	Enterobacteriaceae	Escherichia	Escherichia coli
F01	ugd	100	98.71	peptide antibiotic	antibiotic target alteration	pmr phosphoethanolamine transferase						Escherichia coli ATCC 8739	Bacteria		Proteobacteria	Gammaproteobacteria	Enterobacterales	Enterobacteriaceae	Escherichia	Escherichia coli
F01	vanC	100	99.42	glycopeptide antibiotic	antibiotic target alteration	glycopeptide resistance gene cluster; Van ligase						Enterococcus sp. M190262	Bacteria		Firmicutes	Bacilli	Lactobacillales	Enterococcaceae	Enterococcus	Enterococcus sp. M190262
F01	vanG	73.35	54.92	glycopeptide antibiotic	antibiotic target alteration	glycopeptide resistance gene cluster; Van ligase						unclassified
F01	vanG	104.3	38.23	glycopeptide antibiotic	antibiotic target alteration	glycopeptide resistance gene cluster; Van ligase						Escherichia coli	Bacteria		Proteobacteria	Gammaproteobacteria	Enterobacterales	Enterobacteriaceae	Escherichia	Escherichia coli
F01	vanH gene in vanF cluster	102.8	44.44	glycopeptide antibiotic	antibiotic target alteration	vanH; glycopeptide resistance gene cluster						Cervus elaphus	Eukaryota	Metazoa	Chordata	Mammalia	Artiodactyla	Cervidae	Cervus	Cervus elaphus
F01	vanH gene in vanO cluster	77.14	46.74	glycopeptide antibiotic	antibiotic target alteration	vanH; glycopeptide resistance gene cluster			plasmid.Proteobacteria			cellular organisms
F01	vanH gene in vanO cluster	94.57	42.24	glycopeptide antibiotic	antibiotic target alteration	vanH; glycopeptide resistance gene cluster						Bilateria
F01	vanR gene in vanC cluster	100	99.57	glycopeptide antibiotic	antibiotic target alteration	glycopeptide resistance gene cluster; vanR						Enterococcus sp. M190262	Bacteria		Firmicutes	Bacilli	Lactobacillales	Enterococcaceae	Enterococcus	Enterococcus sp. M190262
F01	vanS gene in vanC cluster	100	99.17	glycopeptide antibiotic	antibiotic target alteration	vanS; glycopeptide resistance gene cluster						Enterococcus sp. M190262	Bacteria		Firmicutes	Bacilli	Lactobacillales	Enterococcaceae	Enterococcus	Enterococcus sp. M190262
F01	vanT gene in vanC cluster	100	99	glycopeptide antibiotic	antibiotic target alteration	glycopeptide resistance gene cluster; vanT						Enterococcus sp. M190262	Bacteria		Firmicutes	Bacilli	Lactobacillales	Enterococcaceae	Enterococcus	Enterococcus sp. M190262
F01	vanT gene in vanG cluster	38.2	47.29	glycopeptide antibiotic	antibiotic target alteration	glycopeptide resistance gene cluster; vanT			plasmid.Proteobacteria			Taurulus bubalis	Eukaryota	Metazoa	Chordata	Actinopteri	Perciformes	Cottidae	Taurulus	Taurulus bubalis
F01	vanT gene in vanG cluster	52.11	35.25	glycopeptide antibiotic	antibiotic target alteration	glycopeptide resistance gene cluster; vanT						Ligilactobacillus salivarius str. Ren	Bacteria		Firmicutes	Bacilli	Lactobacillales	Lactobacillaceae	Ligilactobacillus	Ligilactobacillus salivarius
F01	vanT gene in vanG cluster	54.07	34.28	glycopeptide antibiotic	antibiotic target alteration	glycopeptide resistance gene cluster; vanT						Blautia	Bacteria		Firmicutes	Clostridia	Eubacteriales	Lachnospiraceae	Blautia
F01	vanT gene in vanG cluster	48.6	33.24	glycopeptide antibiotic	antibiotic target alteration	glycopeptide resistance gene cluster; vanT						Moorella thermoacetica	Bacteria		Firmicutes	Clostridia	Thermoanaerobacterales	Thermoanaerobacteraceae	Moorella	Moorella thermoacetica
F01	vanT gene in vanG cluster	52.11	34.24	glycopeptide antibiotic	antibiotic target alteration	glycopeptide resistance gene cluster; vanT						Enterococcus faecalis D32	Bacteria		Firmicutes	Bacilli	Lactobacillales	Enterococcaceae	Enterococcus	Enterococcus faecalis
F01	vanT gene in vanG cluster	47.05	34.72	glycopeptide antibiotic	antibiotic target alteration	glycopeptide resistance gene cluster; vanT						cellular organisms
F01	vanW gene in vanI cluster	28.69	42.99	glycopeptide antibiotic	antibiotic target alteration	vanW; glycopeptide resistance gene cluster			plasmid.Firmicutes			unclassified
F01	vanW gene in vanI cluster	47.72	38.89	glycopeptide antibiotic	antibiotic target alteration	vanW; glycopeptide resistance gene cluster						Lineus longissimus	Eukaryota	Metazoa	Nemertea	Pilidiophora	Heteronemertea	Lineidae	Lineus	Lineus longissimus
F01	vanW gene in vanI cluster	68.63	35.71	glycopeptide antibiotic	antibiotic target alteration	vanW; glycopeptide resistance gene cluster			plasmid.unclassified			root
F01	vanW gene in vanI cluster	152.55	35.5	glycopeptide antibiotic	antibiotic target alteration	vanW; glycopeptide resistance gene cluster						Bilateria
F01	vanW gene in vanI cluster	114.21	33.33	glycopeptide antibiotic	antibiotic target alteration	vanW; glycopeptide resistance gene cluster						Spilarctia lutea	Eukaryota	Metazoa	Arthropoda	Insecta	Lepidoptera	Erebidae	Spilarctia	Spilarctia lutea
F01	vanXY gene in vanC cluster	100	100	glycopeptide antibiotic	antibiotic target alteration	glycopeptide resistance gene cluster; vanXY						Enterococcus sp. M190262	Bacteria		Firmicutes	Bacilli	Lactobacillales	Enterococcaceae	Enterococcus	Enterococcus sp. M190262
F01	vanY gene in vanA cluster	21.78	56.45	glycopeptide antibiotic	antibiotic target alteration	vanY; glycopeptide resistance gene cluster			plasmid.Firmicutes			Anaerostipes	Bacteria		Firmicutes	Clostridia	Eubacteriales	Lachnospiraceae	Anaerostipes
F01	vanY gene in vanB cluster	32.46	62.07	glycopeptide antibiotic	antibiotic target alteration	vanY; glycopeptide resistance gene cluster						uncultured bacterium	Bacteria							uncultured bacterium
F01	vanY gene in vanB cluster	43.28	53.85	glycopeptide antibiotic	antibiotic target alteration	vanY; glycopeptide resistance gene cluster						Enterococcus faecalis	Bacteria		Firmicutes	Bacilli	Lactobacillales	Enterococcaceae	Enterococcus	Enterococcus faecalis
F01	vanY gene in vanB cluster	49.63	29.9	glycopeptide antibiotic	antibiotic target alteration	vanY; glycopeptide resistance gene cluster			plasmid.unclassified			Bacteria	Bacteria
F01	vanY gene in vanB cluster	44.03	54.29	glycopeptide antibiotic	antibiotic target alteration	vanY; glycopeptide resistance gene cluster						Roseburia hominis	Bacteria		Firmicutes	Clostridia	Eubacteriales	Lachnospiraceae	Roseburia	Roseburia hominis
F01	vanY gene in vanB cluster	37.31	42	glycopeptide antibiotic	antibiotic target alteration	vanY; glycopeptide resistance gene cluster						[Ruminococcus] torques L2-14	Bacteria		Firmicutes	Clostridia	Eubacteriales	Lachnospiraceae	Mediterraneibacter	[Ruminococcus] torques
F01	vanY gene in vanB cluster	52.24	42.31	glycopeptide antibiotic	antibiotic target alteration	vanY; glycopeptide resistance gene cluster						unclassified
F01	vanY gene in vanB cluster	63.43	59.5	glycopeptide antibiotic	antibiotic target alteration	vanY; glycopeptide resistance gene cluster			plasmid.unclassified			Impatiens glandulifera	Eukaryota	Viridiplantae	Streptophyta	Magnoliopsida	Ericales	Balsaminaceae	Impatiens	Impatiens glandulifera
F01	vanY gene in vanB cluster	88.06	51.5	glycopeptide antibiotic	antibiotic target alteration	vanY; glycopeptide resistance gene cluster						Aspergillus aculeatinus CBS 121060	Eukaryota	Fungi	Ascomycota	Eurotiomycetes	Eurotiales	Aspergillaceae	Aspergillus	Aspergillus aculeatinus
F01	vanY gene in vanB cluster	98.51	43.46	glycopeptide antibiotic	antibiotic target alteration	vanY; glycopeptide resistance gene cluster						unclassified
F01	vanY gene in vanB cluster	67.91	38.26	glycopeptide antibiotic	antibiotic target alteration	vanY; glycopeptide resistance gene cluster						Aliivibrio fischeri	Bacteria		Proteobacteria	Gammaproteobacteria	Vibrionales	Vibrionaceae	Aliivibrio	Aliivibrio fischeri
F01	vanY gene in vanB cluster	75	34.9	glycopeptide antibiotic	antibiotic target alteration	vanY; glycopeptide resistance gene cluster			plasmid.Firmicutes			Enterococcus	Bacteria		Firmicutes	Bacilli	Lactobacillales	Enterococcaceae	Enterococcus
F01	vanY gene in vanG cluster	59.5	33.12	glycopeptide antibiotic	antibiotic target alteration	vanY; glycopeptide resistance gene cluster						Enterococcus sp. M190262	Bacteria		Firmicutes	Bacilli	Lactobacillales	Enterococcaceae	Enterococcus	Enterococcus sp. M190262
F01	vanY gene in vanG cluster	19.71	68.63	glycopeptide antibiotic	antibiotic target alteration	vanY; glycopeptide resistance gene cluster						Clostridium sp. C1	Bacteria		Firmicutes	Clostridia	Eubacteriales	Clostridiaceae	Clostridium	Clostridium sp. C1
F01	vanY gene in vanG cluster	45.16	34.45	glycopeptide antibiotic	antibiotic target alteration	vanY; glycopeptide resistance gene cluster						[Ruminococcus] torques L2-14	Bacteria		Firmicutes	Clostridia	Eubacteriales	Lachnospiraceae	Mediterraneibacter	[Ruminococcus] torques
F01	vanY gene in vanG cluster	32.62	58.62	glycopeptide antibiotic	antibiotic target alteration	vanY; glycopeptide resistance gene cluster						unclassified
F01	vanY gene in vanG cluster	50.18	79.71	glycopeptide antibiotic	antibiotic target alteration	vanY; glycopeptide resistance gene cluster						unclassified
F01	vanY gene in vanG cluster	56.63	39.61	glycopeptide antibiotic	antibiotic target alteration	vanY; glycopeptide resistance gene cluster			plasmid.unclassified			Hedya salicella	Eukaryota	Metazoa	Arthropoda	Insecta	Lepidoptera	Tortricidae	Hedya	Hedya salicella
F01	vanY gene in vanG cluster	93.91	34.55	glycopeptide antibiotic	antibiotic target alteration	vanY; glycopeptide resistance gene cluster						unclassified
F01	vanY gene in vanM cluster	44.64	41.76	glycopeptide antibiotic	antibiotic target alteration	vanY; glycopeptide resistance gene cluster						[Clostridium] hylemonae DSM 15053	Bacteria		Firmicutes	Clostridia	Eubacteriales	Lachnospiraceae	Lachnoclostridium	[Clostridium] hylemonae
F01	vanY gene in vanM cluster	78.11	42.48	glycopeptide antibiotic	antibiotic target alteration	vanY; glycopeptide resistance gene cluster			plasmid.Firmicutes			Leptotrichia sp. oral taxon 221	Bacteria		Fusobacteria	Fusobacteriia	Fusobacteriales	Leptotrichiaceae	Leptotrichia	Leptotrichia sp. oral taxon 221
F01	YojI	100	99.63	peptide antibiotic	antibiotic efflux	ATP-binding cassette (ABC) antibiotic efflux pump						Escherichia coli ATCC 8739	Bacteria		Proteobacteria	Gammaproteobacteria	Enterobacterales	Enterobacteriaceae	Escherichia	Escherichia coli
F02	AAC(6')-Ii	100	99.45	aminoglycoside antibiotic	antibiotic inactivation	AAC(6')						Enterococcus faecium DO	Bacteria		Firmicutes	Bacilli	Lactobacillales	Enterococcaceae	Enterococcus	Enterococcus faecium
F02	AAC(6')-Iih	100	100	aminoglycoside antibiotic	antibiotic inactivation	AAC(6')						Enterococcus durans	Bacteria		Firmicutes	Bacilli	Lactobacillales	Enterococcaceae	Enterococcus	Enterococcus durans
F02	acrB	100	100	fluoroquinolone antibiotic; cephalosporin; glycylcycline; penam; tetracycline antibiotic; rifamycin antibiotic; phenicol antibiotic; disinfecting agents and antiseptics	antibiotic efflux	resistance-nodulation-cell division (RND) antibiotic efflux pump						Escherichia coli	Bacteria		Proteobacteria	Gammaproteobacteria	Enterobacterales	Enterobacteriaceae	Escherichia	Escherichia coli
F02	AcrE	100	100	fluoroquinolone antibiotic; cephalosporin; cephamycin; penam	antibiotic efflux	resistance-nodulation-cell division (RND) antibiotic efflux pump						Escherichia coli	Bacteria		Proteobacteria	Gammaproteobacteria	Enterobacterales	Enterobacteriaceae	Escherichia	Escherichia coli
F02	AcrS	100	100	fluoroquinolone antibiotic; cephalosporin; glycylcycline; cephamycin; penam; tetracycline antibiotic; rifamycin antibiotic; phenicol antibiotic; disinfecting agents and antiseptics	antibiotic efflux	resistance-nodulation-cell division (RND) antibiotic efflux pump						Escherichia coli	Bacteria		Proteobacteria	Gammaproteobacteria	Enterobacterales	Enterobacteriaceae	Escherichia	Escherichia coli
F02	AcrS	100	97.73	fluoroquinolone antibiotic; cephalosporin; glycylcycline; cephamycin; penam; tetracycline antibiotic; rifamycin antibiotic; phenicol antibiotic; disinfecting agents and antiseptics	antibiotic efflux	resistance-nodulation-cell division (RND) antibiotic efflux pump						Escherichia coli	Bacteria		Proteobacteria	Gammaproteobacteria	Enterobacterales	Enterobacteriaceae	Escherichia	Escherichia coli
F02	APH(3'')-Ib	113.11	99.25	aminoglycoside antibiotic	antibiotic inactivation	APH(3'')			plasmid.Proteobacteria	IS1133		Gammaproteobacteria	Bacteria		Proteobacteria	Gammaproteobacteria
F02	bacA	100	100	peptide antibiotic	antibiotic target alteration	undecaprenyl pyrophosphate related proteins						Escherichia coli	Bacteria		Proteobacteria	Gammaproteobacteria	Enterobacterales	Enterobacteriaceae	Escherichia	Escherichia coli
F02	bacA	94.87	99.23	peptide antibiotic	antibiotic target alteration	undecaprenyl pyrophosphate related proteins				ISEc41		Escherichia coli	Bacteria		Proteobacteria	Gammaproteobacteria	Enterobacterales	Enterobacteriaceae	Escherichia	Escherichia coli
F02	baeR	104.17	100	aminoglycoside antibiotic; aminocoumarin antibiotic	antibiotic efflux	resistance-nodulation-cell division (RND) antibiotic efflux pump			plasmid.Proteobacteria			Escherichia coli	Bacteria		Proteobacteria	Gammaproteobacteria	Enterobacterales	Enterobacteriaceae	Escherichia	Escherichia coli
F02	baeR	106.25	100	aminoglycoside antibiotic; aminocoumarin antibiotic	antibiotic efflux	resistance-nodulation-cell division (RND) antibiotic efflux pump			plasmid.Proteobacteria			Escherichia coli	Bacteria		Proteobacteria	Gammaproteobacteria	Enterobacterales	Enterobacteriaceae	Escherichia	Escherichia coli
F02	baeS	100	99.79	aminoglycoside antibiotic; aminocoumarin antibiotic	antibiotic efflux	resistance-nodulation-cell division (RND) antibiotic efflux pump						Escherichia coli	Bacteria		Proteobacteria	Gammaproteobacteria	Enterobacterales	Enterobacteriaceae	Escherichia	Escherichia coli
F02	baeS	100	95.93	aminoglycoside antibiotic; aminocoumarin antibiotic	antibiotic efflux	resistance-nodulation-cell division (RND) antibiotic efflux pump						Escherichia coli	Bacteria		Proteobacteria	Gammaproteobacteria	Enterobacterales	Enterobacteriaceae	Escherichia	Escherichia coli
F02	cpxA	100	100	aminoglycoside antibiotic; aminocoumarin antibiotic	antibiotic efflux	resistance-nodulation-cell division (RND) antibiotic efflux pump						Escherichia coli	Bacteria		Proteobacteria	Gammaproteobacteria	Enterobacterales	Enterobacteriaceae	Escherichia	Escherichia coli
F02	CRP	100	99.52	macrolide antibiotic; fluoroquinolone antibiotic; penam	antibiotic efflux	resistance-nodulation-cell division (RND) antibiotic efflux pump						Escherichia coli	Bacteria		Proteobacteria	Gammaproteobacteria	Enterobacterales	Enterobacteriaceae	Escherichia	Escherichia coli
F02	dfrE	100	97.56	diaminopyrimidine antibiotic	antibiotic target replacement	trimethoprim resistant dihydrofolate reductase dfr						Enterococcus faecalis	Bacteria		Firmicutes	Bacilli	Lactobacillales	Enterococcaceae	Enterococcus	Enterococcus faecalis
F02	eatAv	100	99	pleuromutilin antibiotic	antibiotic target protection	Miscellaneous ABC-F subfamily ATP-binding cassette ribosomal protection proteins						Enterococcus faecium	Bacteria		Firmicutes	Bacilli	Lactobacillales	Enterococcaceae	Enterococcus	Enterococcus faecium
F02	EC-14	102.92	97.61	cephalosporin	antibiotic inactivation	EC beta-lactamase						Escherichia coli	Bacteria		Proteobacteria	Gammaproteobacteria	Enterobacterales	Enterobacteriaceae	Escherichia	Escherichia coli
F02	efmA	100	100	macrolide antibiotic; fluoroquinolone antibiotic	antibiotic efflux	major facilitator superfamily (MFS) antibiotic efflux pump						Enterococcus faecium	Bacteria		Firmicutes	Bacilli	Lactobacillales	Enterococcaceae	Enterococcus	Enterococcus faecium
F02	efrA	100	99.48	macrolide antibiotic; fluoroquinolone antibiotic; rifamycin antibiotic	antibiotic efflux	ATP-binding cassette (ABC) antibiotic efflux pump						Enterococcus faecalis ARO1/DG	Bacteria		Firmicutes	Bacilli	Lactobacillales	Enterococcaceae	Enterococcus	Enterococcus faecalis
F02	efrA	100.17	82.99	macrolide antibiotic; fluoroquinolone antibiotic; rifamycin antibiotic	antibiotic efflux	ATP-binding cassette (ABC) antibiotic efflux pump						Enterococcus durans	Bacteria		Firmicutes	Bacilli	Lactobacillales	Enterococcaceae	Enterococcus	Enterococcus durans
F02	efrA	100.17	82.64	macrolide antibiotic; fluoroquinolone antibiotic; rifamycin antibiotic	antibiotic efflux	ATP-binding cassette (ABC) antibiotic efflux pump						Enterococcus faecium	Bacteria		Firmicutes	Bacilli	Lactobacillales	Enterococcaceae	Enterococcus	Enterococcus faecium
F02	efrA	100.35	79.51	macrolide antibiotic; fluoroquinolone antibiotic; rifamycin antibiotic	antibiotic efflux	ATP-binding cassette (ABC) antibiotic efflux pump						Enterococcus gallinarum	Bacteria		Firmicutes	Bacilli	Lactobacillales	Enterococcaceae	Enterococcus	Enterococcus gallinarum
F02	emeA	97.71	97.71	disinfecting agents and antiseptics	antibiotic efflux	multidrug and toxic compound extrusion (MATE) transporter						Enterococcus faecalis	Bacteria		Firmicutes	Bacilli	Lactobacillales	Enterococcaceae	Enterococcus	Enterococcus faecalis
F02	emrA	100	99.74	fluoroquinolone antibiotic	antibiotic efflux	major facilitator superfamily (MFS) antibiotic efflux pump						Escherichia coli	Bacteria		Proteobacteria	Gammaproteobacteria	Enterobacterales	Enterobacteriaceae	Escherichia	Escherichia coli
F02	emrK	110.26	99.72	tetracycline antibiotic	antibiotic efflux	major facilitator superfamily (MFS) antibiotic efflux pump			plasmid.Proteobacteria			Escherichia coli	Bacteria		Proteobacteria	Gammaproteobacteria	Enterobacterales	Enterobacteriaceae	Escherichia	Escherichia coli
F02	emrR	100	100	fluoroquinolone antibiotic	antibiotic efflux	major facilitator superfamily (MFS) antibiotic efflux pump						Escherichia coli	Bacteria		Proteobacteria	Gammaproteobacteria	Enterobacterales	Enterobacteriaceae	Escherichia	Escherichia coli
F02	eptA	101.83	96.89	peptide antibiotic	antibiotic target alteration	pmr phosphoethanolamine transferase						Escherichia coli	Bacteria		Proteobacteria	Gammaproteobacteria	Enterobacterales	Enterobacteriaceae	Escherichia	Escherichia coli
F02	ErmB	93.95	98.28	macrolide antibiotic; lincosamide antibiotic; streptogramin antibiotic; streptogramin A antibiotic; streptogramin B antibiotic	antibiotic target alteration	Erm 23S ribosomal RNA methyltransferase						Enterococcus faecium	Bacteria		Firmicutes	Bacilli	Lactobacillales	Enterococcaceae	Enterococcus	Enterococcus faecium
F02	ErmQ	77.04	100	macrolide antibiotic; lincosamide antibiotic; streptogramin antibiotic; streptogramin A antibiotic; streptogramin B antibiotic	antibiotic target alteration	Erm 23S ribosomal RNA methyltransferase						Candidatus Arthromitus sp. SFB-rat-Yit	Bacteria		Firmicutes	Clostridia	Eubacteriales	Clostridiaceae	Candidatus Arthromitus	Candidatus Arthromitus sp. SFB-rat-Yit
F02	Escherichia coli acrA	100	100	fluoroquinolone antibiotic; cephalosporin; glycylcycline; penam; tetracycline antibiotic; rifamycin antibiotic; phenicol antibiotic; disinfecting agents and antiseptics	antibiotic efflux	resistance-nodulation-cell division (RND) antibiotic efflux pump						Escherichia coli	Bacteria		Proteobacteria	Gammaproteobacteria	Enterobacterales	Enterobacteriaceae	Escherichia	Escherichia coli
F02	Escherichia coli AcrAB-TolC with AcrR mutation conferring resistance to ciprofloxacin, tetracycline, and ceftazidime	100	100	fluoroquinolone antibiotic; cephalosporin; glycylcycline; penam; tetracycline antibiotic; rifamycin antibiotic; phenicol antibiotic; disinfecting agents and antiseptics	antibiotic target alteration; antibiotic efflux	resistance-nodulation-cell division (RND) antibiotic efflux pump						Escherichia coli	Bacteria		Proteobacteria	Gammaproteobacteria	Enterobacterales	Enterobacteriaceae	Escherichia	Escherichia coli
F02	Escherichia coli AcrAB-TolC with MarR mutations conferring resistance to ciprofloxacin and tetracycline	100	98.61	fluoroquinolone antibiotic; cephalosporin; glycylcycline; penam; tetracycline antibiotic; rifamycin antibiotic; phenicol antibiotic; disinfecting agents and antiseptics	antibiotic target alteration; antibiotic efflux	resistance-nodulation-cell division (RND) antibiotic efflux pump						Bacteria	Bacteria
F02	Escherichia coli AcrAB-TolC with MarR mutations conferring resistance to ciprofloxacin and tetracycline	84.03	98.35	fluoroquinolone antibiotic; cephalosporin; glycylcycline; penam; tetracycline antibiotic; rifamycin antibiotic; phenicol antibiotic; disinfecting agents and antiseptics	antibiotic target alteration; antibiotic efflux	resistance-nodulation-cell division (RND) antibiotic efflux pump						Bacteria	Bacteria
F02	Escherichia coli AcrAB-TolC with MarR mutations conferring resistance to ciprofloxacin and tetracycline	81.25	98.29	fluoroquinolone antibiotic; cephalosporin; glycylcycline; penam; tetracycline antibiotic; rifamycin antibiotic; phenicol antibiotic; disinfecting agents and antiseptics	antibiotic target alteration; antibiotic efflux	resistance-nodulation-cell division (RND) antibiotic efflux pump			plasmid.Proteobacteria		dsDNAphage	Escherichia coli	Bacteria		Proteobacteria	Gammaproteobacteria	Enterobacterales	Enterobacteriaceae	Escherichia	Escherichia coli
F02	Escherichia coli EF-Tu mutants conferring resistance to Pulvomycin	85.33	100	elfamycin antibiotic	antibiotic target alteration	elfamycin resistant EF-Tu						Escherichia coli	Bacteria		Proteobacteria	Gammaproteobacteria	Enterobacterales	Enterobacteriaceae	Escherichia	Escherichia coli
F02	Escherichia coli emrE	100	100	macrolide antibiotic	antibiotic efflux	small multidrug resistance (SMR) antibiotic efflux pump			plasmid.Proteobacteria			Escherichia coli	Bacteria		Proteobacteria	Gammaproteobacteria	Enterobacterales	Enterobacteriaceae	Escherichia	Escherichia coli
F02	Escherichia coli emrE	100	98.18	macrolide antibiotic	antibiotic efflux	small multidrug resistance (SMR) antibiotic efflux pump					dsDNAphage	Escherichia coli	Bacteria		Proteobacteria	Gammaproteobacteria	Enterobacterales	Enterobacteriaceae	Escherichia	Escherichia coli
F02	Escherichia coli GlpT with mutation conferring resistance to fosfomycin	100	99.78	phosphonic acid antibiotic	antibiotic target alteration	antibiotic-resistant GlpT						Escherichia coli	Bacteria		Proteobacteria	Gammaproteobacteria	Enterobacterales	Enterobacteriaceae	Escherichia	Escherichia coli
F02	Escherichia coli mdfA	100	96.83	tetracycline antibiotic; disinfecting agents and antiseptics	antibiotic efflux	major facilitator superfamily (MFS) antibiotic efflux pump						Escherichia coli	Bacteria		Proteobacteria	Gammaproteobacteria	Enterobacterales	Enterobacteriaceae	Escherichia	Escherichia coli
F02	Escherichia coli soxR with mutation conferring antibiotic resistance	100	99.35	fluoroquinolone antibiotic; cephalosporin; glycylcycline; penam; tetracycline antibiotic; rifamycin antibiotic; phenicol antibiotic; disinfecting agents and antiseptics	antibiotic target alteration; antibiotic efflux	ATP-binding cassette (ABC) antibiotic efflux pump; major facilitator superfamily (MFS) antibiotic efflux pump; resistance-nodulation-cell division (RND) antibiotic efflux pump						Escherichia coli	Bacteria		Proteobacteria	Gammaproteobacteria	Enterobacterales	Enterobacteriaceae	Escherichia	Escherichia coli
F02	Escherichia coli soxR with mutation conferring antibiotic resistance	100	99.35	fluoroquinolone antibiotic; cephalosporin; glycylcycline; penam; tetracycline antibiotic; rifamycin antibiotic; phenicol antibiotic; disinfecting agents and antiseptics	antibiotic target alteration; antibiotic efflux	ATP-binding cassette (ABC) antibiotic efflux pump; major facilitator superfamily (MFS) antibiotic efflux pump; resistance-nodulation-cell division (RND) antibiotic efflux pump						Escherichia coli	Bacteria		Proteobacteria	Gammaproteobacteria	Enterobacterales	Enterobacteriaceae	Escherichia	Escherichia coli
F02	Escherichia coli soxS with mutation conferring antibiotic resistance	100	100	fluoroquinolone antibiotic; monobactam; carbapenem; cephalosporin; glycylcycline; cephamycin; penam; tetracycline antibiotic; rifamycin antibiotic; phenicol antibiotic; penem; disinfecting agents and antiseptics	antibiotic target alteration; antibiotic efflux; reduced permeability to antibiotic	ATP-binding cassette (ABC) antibiotic efflux pump; major facilitator superfamily (MFS) antibiotic efflux pump; resistance-nodulation-cell division (RND) antibiotic efflux pump; General Bacterial Porin with reduced permeability to beta-lactams			plasmid.Proteobacteria			Escherichia coli	Bacteria		Proteobacteria	Gammaproteobacteria	Enterobacterales	Enterobacteriaceae	Escherichia	Escherichia coli
F02	Escherichia coli soxS with mutation conferring antibiotic resistance	100	100	fluoroquinolone antibiotic; monobactam; carbapenem; cephalosporin; glycylcycline; cephamycin; penam; tetracycline antibiotic; rifamycin antibiotic; phenicol antibiotic; penem; disinfecting agents and antiseptics	antibiotic target alteration; antibiotic efflux; reduced permeability to antibiotic	ATP-binding cassette (ABC) antibiotic efflux pump; major facilitator superfamily (MFS) antibiotic efflux pump; resistance-nodulation-cell division (RND) antibiotic efflux pump; General Bacterial Porin with reduced permeability to beta-lactams						Escherichia coli	Bacteria		Proteobacteria	Gammaproteobacteria	Enterobacterales	Enterobacteriaceae	Escherichia	Escherichia coli
F02	Escherichia coli soxS with mutation conferring antibiotic resistance	96.26	100	fluoroquinolone antibiotic; monobactam; carbapenem; cephalosporin; glycylcycline; cephamycin; penam; tetracycline antibiotic; rifamycin antibiotic; phenicol antibiotic; penem; disinfecting agents and antiseptics	antibiotic target alteration; antibiotic efflux; reduced permeability to antibiotic	ATP-binding cassette (ABC) antibiotic efflux pump; major facilitator superfamily (MFS) antibiotic efflux pump; resistance-nodulation-cell division (RND) antibiotic efflux pump; General Bacterial Porin with reduced permeability to beta-lactams			plasmid.unclassified			Escherichia coli	Bacteria		Proteobacteria	Gammaproteobacteria	Enterobacterales	Enterobacteriaceae	Escherichia	Escherichia coli
F02	evgS	100	98.83	macrolide antibiotic; fluoroquinolone antibiotic; penam; tetracycline antibiotic	antibiotic efflux	major facilitator superfamily (MFS) antibiotic efflux pump; resistance-nodulation-cell division (RND) antibiotic efflux pump						Escherichia coli	Bacteria		Proteobacteria	Gammaproteobacteria	Enterobacterales	Enterobacteriaceae	Escherichia	Escherichia coli
F02	gadX	100	100	macrolide antibiotic; fluoroquinolone antibiotic; penam	antibiotic efflux	resistance-nodulation-cell division (RND) antibiotic efflux pump						Escherichia coli	Bacteria		Proteobacteria	Gammaproteobacteria	Enterobacterales	Enterobacteriaceae	Escherichia	Escherichia coli
F02	gadX	100	93.07	macrolide antibiotic; fluoroquinolone antibiotic; penam	antibiotic efflux	resistance-nodulation-cell division (RND) antibiotic efflux pump						Escherichia coli	Bacteria		Proteobacteria	Gammaproteobacteria	Enterobacterales	Enterobacteriaceae	Escherichia	Escherichia coli
F02	Haemophilus influenzae PBP3 conferring resistance to beta-lactam antibiotics	96.39	53.11	cephalosporin; cephamycin; penam	antibiotic target alteration	Penicillin-binding protein mutations conferring resistance to beta-lactam antibiotics						Escherichia coli O157:H7	Bacteria		Proteobacteria	Gammaproteobacteria	Enterobacterales	Enterobacteriaceae	Escherichia	Escherichia coli
F02	H-NS	100	100	macrolide antibiotic; fluoroquinolone antibiotic; cephalosporin; cephamycin; penam; tetracycline antibiotic	antibiotic efflux	major facilitator superfamily (MFS) antibiotic efflux pump; resistance-nodulation-cell division (RND) antibiotic efflux pump						Escherichia coli O27:H7	Bacteria		Proteobacteria	Gammaproteobacteria	Enterobacterales	Enterobacteriaceae	Escherichia	Escherichia coli
F02	Klebsiella pneumoniae KpnE	100.83	82.2	macrolide antibiotic; aminoglycoside antibiotic; cephalosporin; tetracycline antibiotic; peptide antibiotic; rifamycin antibiotic; disinfecting agents and antiseptics	antibiotic efflux	major facilitator superfamily (MFS) antibiotic efflux pump						Escherichia coli	Bacteria		Proteobacteria	Gammaproteobacteria	Enterobacterales	Enterobacteriaceae	Escherichia	Escherichia coli
F02	Klebsiella pneumoniae KpnF	100	84.4	macrolide antibiotic; aminoglycoside antibiotic; cephalosporin; tetracycline antibiotic; peptide antibiotic; rifamycin antibiotic; disinfecting agents and antiseptics	antibiotic efflux	major facilitator superfamily (MFS) antibiotic efflux pump						Escherichia coli	Bacteria		Proteobacteria	Gammaproteobacteria	Enterobacterales	Enterobacteriaceae	Escherichia	Escherichia coli
F02	Klebsiella pneumoniae KpnF	100	84.4	macrolide antibiotic; aminoglycoside antibiotic; cephalosporin; tetracycline antibiotic; peptide antibiotic; rifamycin antibiotic; disinfecting agents and antiseptics	antibiotic efflux	major facilitator superfamily (MFS) antibiotic efflux pump						Escherichia coli	Bacteria		Proteobacteria	Gammaproteobacteria	Enterobacterales	Enterobacteriaceae	Escherichia	Escherichia coli
F02	Klebsiella pneumoniae KpnH	78.32	100	macrolide antibiotic; fluoroquinolone antibiotic; aminoglycoside antibiotic; carbapenem; cephalosporin; penam; peptide antibiotic; penem	antibiotic efflux	major facilitator superfamily (MFS) antibiotic efflux pump						Escherichia coli	Bacteria		Proteobacteria	Gammaproteobacteria	Enterobacterales	Enterobacteriaceae	Escherichia	Escherichia coli
F02	lsaA	100	99.2	lincosamide antibiotic; streptogramin antibiotic; streptogramin A antibiotic; streptogramin B antibiotic; pleuromutilin antibiotic	antibiotic target protection	lsa-type ABC-F protein						Enterococcus faecalis ATCC 29212	Bacteria		Firmicutes	Bacilli	Lactobacillales	Enterococcaceae	Enterococcus	Enterococcus faecalis
F02	marA	100	100	fluoroquinolone antibiotic; monobactam; carbapenem; cephalosporin; glycylcycline; cephamycin; penam; tetracycline antibiotic; rifamycin antibiotic; phenicol antibiotic; penem; disinfecting agents and antiseptics	antibiotic efflux; reduced permeability to antibiotic	resistance-nodulation-cell division (RND) antibiotic efflux pump; General Bacterial Porin with reduced permeability to beta-lactams			plasmid.Proteobacteria			Bacteria	Bacteria
F02	marA	90.55	99.13	fluoroquinolone antibiotic; monobactam; carbapenem; cephalosporin; glycylcycline; cephamycin; penam; tetracycline antibiotic; rifamycin antibiotic; phenicol antibiotic; penem; disinfecting agents and antiseptics	antibiotic efflux; reduced permeability to antibiotic	resistance-nodulation-cell division (RND) antibiotic efflux pump; General Bacterial Porin with reduced permeability to beta-lactams			plasmid.Proteobacteria			Bacteria	Bacteria
F02	mdtA	103.37	99.04	aminocoumarin antibiotic	antibiotic efflux	resistance-nodulation-cell division (RND) antibiotic efflux pump						Escherichia coli	Bacteria		Proteobacteria	Gammaproteobacteria	Enterobacterales	Enterobacteriaceae	Escherichia	Escherichia coli
F02	mdtE	100	100	macrolide antibiotic; fluoroquinolone antibiotic; penam	antibiotic efflux	resistance-nodulation-cell division (RND) antibiotic efflux pump						Escherichia coli	Bacteria		Proteobacteria	Gammaproteobacteria	Enterobacterales	Enterobacteriaceae	Escherichia	Escherichia coli
F02	mdtF	100	100	macrolide antibiotic; fluoroquinolone antibiotic; penam	antibiotic efflux	resistance-nodulation-cell division (RND) antibiotic efflux pump						Escherichia coli	Bacteria		Proteobacteria	Gammaproteobacteria	Enterobacterales	Enterobacteriaceae	Escherichia	Escherichia coli
F02	mdtG	100	100	phosphonic acid antibiotic	antibiotic efflux	major facilitator superfamily (MFS) antibiotic efflux pump						Escherichia coli	Bacteria		Proteobacteria	Gammaproteobacteria	Enterobacterales	Enterobacteriaceae	Escherichia	Escherichia coli
F02	mdtH	100	100	fluoroquinolone antibiotic	antibiotic efflux	major facilitator superfamily (MFS) antibiotic efflux pump						Escherichia coli	Bacteria		Proteobacteria	Gammaproteobacteria	Enterobacterales	Enterobacteriaceae	Escherichia	Escherichia coli
F02	mdtN	100	100	nucleoside antibiotic; disinfecting agents and antiseptics	antibiotic efflux	major facilitator superfamily (MFS) antibiotic efflux pump						Escherichia coli	Bacteria		Proteobacteria	Gammaproteobacteria	Enterobacterales	Enterobacteriaceae	Escherichia	Escherichia coli
F02	mdtN	100	98.83	nucleoside antibiotic; disinfecting agents and antiseptics	antibiotic efflux	major facilitator superfamily (MFS) antibiotic efflux pump						Escherichia coli	Bacteria		Proteobacteria	Gammaproteobacteria	Enterobacterales	Enterobacteriaceae	Escherichia	Escherichia coli
F02	mdtP	100	99.59	nucleoside antibiotic; disinfecting agents and antiseptics	antibiotic efflux	major facilitator superfamily (MFS) antibiotic efflux pump			plasmid.Proteobacteria			Escherichia coli	Bacteria		Proteobacteria	Gammaproteobacteria	Enterobacterales	Enterobacteriaceae	Escherichia	Escherichia coli
F02	mdtP	100	98.16	nucleoside antibiotic; disinfecting agents and antiseptics	antibiotic efflux	major facilitator superfamily (MFS) antibiotic efflux pump						Escherichia coli	Bacteria		Proteobacteria	Gammaproteobacteria	Enterobacterales	Enterobacteriaceae	Escherichia	Escherichia coli
F02	msbA	100	100	nitroimidazole antibiotic	antibiotic efflux	ATP-binding cassette (ABC) antibiotic efflux pump						Escherichia coli	Bacteria		Proteobacteria	Gammaproteobacteria	Enterobacterales	Enterobacteriaceae	Escherichia	Escherichia coli
F02	PmrF	100	99.69	peptide antibiotic	antibiotic target alteration	pmr phosphoethanolamine transferase						Escherichia coli	Bacteria		Proteobacteria	Gammaproteobacteria	Enterobacterales	Enterobacteriaceae	Escherichia	Escherichia coli
F02	rsmA	100	85.25	fluoroquinolone antibiotic; diaminopyrimidine antibiotic; phenicol antibiotic	antibiotic efflux	resistance-nodulation-cell division (RND) antibiotic efflux pump						Escherichia coli	Bacteria		Proteobacteria	Gammaproteobacteria	Enterobacterales	Enterobacteriaceae	Escherichia	Escherichia coli
F02	TEM-1	100	100	monobactam; cephalosporin; penam; penem	antibiotic inactivation	TEM beta-lactamase			plasmid.Proteobacteria	Tn2		Escherichia coli	Bacteria		Proteobacteria	Gammaproteobacteria	Enterobacterales	Enterobacteriaceae	Escherichia	Escherichia coli
F02	tet(32)	33.65	93.95	tetracycline antibiotic	antibiotic target protection	tetracycline-resistant ribosomal protection protein			plasmid.unclassified			Bacteria	Bacteria
F02	tet(32)	100	79.78	tetracycline antibiotic	antibiotic target protection	tetracycline-resistant ribosomal protection protein			plasmid.Firmicutes			Eubacteriales	Bacteria		Firmicutes	Clostridia	Eubacteriales
F02	tet(40)	100	98.03	tetracycline antibiotic	antibiotic efflux	major facilitator superfamily (MFS) antibiotic efflux pump			plasmid.unclassified			Lachnospiraceae bacterium KGMB03038	Bacteria		Firmicutes	Clostridia	Eubacteriales	Lachnospiraceae		Lachnospiraceae bacterium KGMB03038
F02	tet(A)	94.1	98.48	tetracycline antibiotic	antibiotic efflux	major facilitator superfamily (MFS) antibiotic efflux pump			plasmid.Proteobacteria			Bacteria	Bacteria
F02	tet(B)	100	99.25	tetracycline antibiotic	antibiotic efflux	major facilitator superfamily (MFS) antibiotic efflux pump			plasmid.Proteobacteria			Shigella flexneri	Bacteria		Proteobacteria	Gammaproteobacteria	Enterobacterales	Enterobacteriaceae	Shigella	Shigella flexneri
F02	tet(L)	100	99.78	tetracycline antibiotic	antibiotic efflux	major facilitator superfamily (MFS) antibiotic efflux pump			plasmid.Firmicutes			Enterococcus faecium DO	Bacteria		Firmicutes	Bacilli	Lactobacillales	Enterococcaceae	Enterococcus	Enterococcus faecium
F02	tet(M)	31.46	100	tetracycline antibiotic	antibiotic target protection	tetracycline-resistant ribosomal protection protein			plasmid.Firmicutes	Tn6009		Enterococcus sp. M190262	Bacteria		Firmicutes	Bacilli	Lactobacillales	Enterococcaceae	Enterococcus	Enterococcus sp. M190262
F02	tet(M)	23.32	100	tetracycline antibiotic	antibiotic target protection	tetracycline-resistant ribosomal protection protein			plasmid.Firmicutes			uncultured bacterium	Bacteria							uncultured bacterium
F02	tet(M)	50.55	97.52	tetracycline antibiotic	antibiotic target protection	tetracycline-resistant ribosomal protection protein						Escherichia fergusonii	Bacteria		Proteobacteria	Gammaproteobacteria	Enterobacterales	Enterobacteriaceae	Escherichia	Escherichia fergusonii
F02	tet(M)	50.55	89.16	tetracycline antibiotic	antibiotic target protection	tetracycline-resistant ribosomal protection protein						Clostridioides difficile	Bacteria		Firmicutes	Clostridia	Eubacteriales	Peptostreptococcaceae	Clostridioides	Clostridioides difficile
F02	tet(M)	31.46	92.04	tetracycline antibiotic	antibiotic target protection	tetracycline-resistant ribosomal protection protein			plasmid.unclassified			Staphylococcus aureus	Bacteria		Firmicutes	Bacilli	Bacillales	Staphylococcaceae	Staphylococcus	Staphylococcus aureus
F02	tet(O)	100	99.37	tetracycline antibiotic	antibiotic target protection	tetracycline-resistant ribosomal protection protein			plasmid.Firmicutes			Enterococcus faecalis	Bacteria		Firmicutes	Bacilli	Lactobacillales	Enterococcaceae	Enterococcus	Enterococcus faecalis
F02	tet(S)	26.05	100	tetracycline antibiotic	antibiotic target protection	tetracycline-resistant ribosomal protection protein			plasmid.Firmicutes			Bacilli	Bacteria		Firmicutes	Bacilli
F02	tet(S)	36.04	99.57	tetracycline antibiotic	antibiotic target protection	tetracycline-resistant ribosomal protection protein			plasmid.unclassified			Bacteria	Bacteria
F02	tet(W)	100	96.87	tetracycline antibiotic	antibiotic target protection	tetracycline-resistant ribosomal protection protein			plasmid.Firmicutes			Lactobacillus johnsonii	Bacteria		Firmicutes	Bacilli	Lactobacillales	Lactobacillaceae	Lactobacillus	Lactobacillus johnsonii
F02	tetR	99.52	100	tetracycline antibiotic	antibiotic target alteration; antibiotic efflux	major facilitator superfamily (MFS) antibiotic efflux pump			plasmid.Proteobacteria			Shigella flexneri	Bacteria		Proteobacteria	Gammaproteobacteria	Enterobacterales	Enterobacteriaceae	Shigella	Shigella flexneri
F02	TolC	99.6	100	macrolide antibiotic; fluoroquinolone antibiotic; aminoglycoside antibiotic; carbapenem; cephalosporin; glycylcycline; cephamycin; penam; tetracycline antibiotic; peptide antibiotic; aminocoumarin antibiotic; rifamycin antibiotic; phenicol antibiotic; penem; disinfecting agents and antiseptics	antibiotic efflux	ATP-binding cassette (ABC) antibiotic efflux pump; major facilitator superfamily (MFS) antibiotic efflux pump; resistance-nodulation-cell division (RND) antibiotic efflux pump						Escherichia coli	Bacteria		Proteobacteria	Gammaproteobacteria	Enterobacterales	Enterobacteriaceae	Escherichia	Escherichia coli
F02	ugd	100	99.74	peptide antibiotic	antibiotic target alteration	pmr phosphoethanolamine transferase						Escherichia coli	Bacteria		Proteobacteria	Gammaproteobacteria	Enterobacterales	Enterobacteriaceae	Escherichia	Escherichia coli
F02	ugd	100	88.92	peptide antibiotic	antibiotic target alteration	pmr phosphoethanolamine transferase					dsDNAphage	Escherichia coli	Bacteria		Proteobacteria	Gammaproteobacteria	Enterobacterales	Enterobacteriaceae	Escherichia	Escherichia coli
F02	vanC	100.29	99.71	glycopeptide antibiotic	antibiotic target alteration	glycopeptide resistance gene cluster; Van ligase						Enterococcus gallinarum	Bacteria		Firmicutes	Bacilli	Lactobacillales	Enterococcaceae	Enterococcus	Enterococcus gallinarum
F02	vanG	102.01	41.08	glycopeptide antibiotic	antibiotic target alteration	glycopeptide resistance gene cluster; Van ligase						Escherichia coli	Bacteria		Proteobacteria	Gammaproteobacteria	Enterobacterales	Enterobacteriaceae	Escherichia	Escherichia coli
F02	vanG	104.3	39.22	glycopeptide antibiotic	antibiotic target alteration	glycopeptide resistance gene cluster; Van ligase						Labilithrix luteola	Bacteria		Proteobacteria	Deltaproteobacteria	Myxococcales	Labilitrichaceae	Labilithrix	Labilithrix luteola
F02	vanR gene in vanC cluster	100	100	glycopeptide antibiotic	antibiotic target alteration	glycopeptide resistance gene cluster; vanR						Enterococcus gallinarum	Bacteria		Firmicutes	Bacilli	Lactobacillales	Enterococcaceae	Enterococcus	Enterococcus gallinarum
F02	vanT gene in vanC cluster	100	99.71	glycopeptide antibiotic	antibiotic target alteration	glycopeptide resistance gene cluster; vanT						Enterococcus gallinarum	Bacteria		Firmicutes	Bacilli	Lactobacillales	Enterococcaceae	Enterococcus	Enterococcus gallinarum
F02	vanT gene in vanG cluster	52.53	33.24	glycopeptide antibiotic	antibiotic target alteration	glycopeptide resistance gene cluster; vanT						Limosilactobacillus vaginalis	Bacteria		Firmicutes	Bacilli	Lactobacillales	Lactobacillaceae	Limosilactobacillus	Limosilactobacillus vaginalis
F02	vanT gene in vanG cluster	52.11	34.24	glycopeptide antibiotic	antibiotic target alteration	glycopeptide resistance gene cluster; vanT						Enterococcus faecalis	Bacteria		Firmicutes	Bacilli	Lactobacillales	Enterococcaceae	Enterococcus	Enterococcus faecalis
F02	vanT gene in vanG cluster	53.93	35.56	glycopeptide antibiotic	antibiotic target alteration	glycopeptide resistance gene cluster; vanT						Candidatus Arthromitus sp. SFB-rat-Yit	Bacteria		Firmicutes	Clostridia	Eubacteriales	Clostridiaceae	Candidatus Arthromitus	Candidatus Arthromitus sp. SFB-rat-Yit
F02	vanT gene in vanG cluster	34.83	47.77	glycopeptide antibiotic	antibiotic target alteration	glycopeptide resistance gene cluster; vanT						Erysipelatoclostridium ramosum	Bacteria		Firmicutes	Erysipelotrichia	Erysipelotrichales	Erysipelotrichaceae	Erysipelatoclostridium	Erysipelatoclostridium ramosum
F02	vanW gene in vanI cluster	174.8	40.89	glycopeptide antibiotic	antibiotic target alteration	vanW; glycopeptide resistance gene cluster						Erysipelatoclostridium ramosum	Bacteria		Firmicutes	Erysipelotrichia	Erysipelotrichales	Erysipelotrichaceae	Erysipelatoclostridium	Erysipelatoclostridium ramosum
F02	vanW gene in vanI cluster	61.13	37.43	glycopeptide antibiotic	antibiotic target alteration	vanW; glycopeptide resistance gene cluster						Brassica	Eukaryota	Viridiplantae	Streptophyta	Magnoliopsida	Brassicales	Brassicaceae	Brassica
F02	vanW gene in vanI cluster	124.66	36.95	glycopeptide antibiotic	antibiotic target alteration	vanW; glycopeptide resistance gene cluster						Candidatus Arthromitus sp. SFB-rat-Yit	Bacteria		Firmicutes	Clostridia	Eubacteriales	Clostridiaceae	Candidatus Arthromitus	Candidatus Arthromitus sp. SFB-rat-Yit
F02	vanXY gene in vanC cluster	100	100	glycopeptide antibiotic	antibiotic target alteration	glycopeptide resistance gene cluster; vanXY						Enterococcus gallinarum	Bacteria		Firmicutes	Bacilli	Lactobacillales	Enterococcaceae	Enterococcus	Enterococcus gallinarum
F02	vanXY gene in vanG cluster	53.54	51.15	glycopeptide antibiotic	antibiotic target alteration	glycopeptide resistance gene cluster; vanXY			plasmid.unclassified			unclassified
F02	vanY gene in vanB cluster	59.7	58.33	glycopeptide antibiotic	antibiotic target alteration	vanY; glycopeptide resistance gene cluster			plasmid.Proteobacteria			Enterococcus faecium	Bacteria		Firmicutes	Bacilli	Lactobacillales	Enterococcaceae	Enterococcus	Enterococcus faecium
F02	vanY gene in vanB cluster	40.67	54.26	glycopeptide antibiotic	antibiotic target alteration	vanY; glycopeptide resistance gene cluster			plasmid.unclassified			Oryzias latipes	Eukaryota	Metazoa	Chordata	Actinopteri	Beloniformes	Adrianichthyidae	Oryzias	Oryzias latipes
F02	vanY gene in vanB cluster	38.81	40.38	glycopeptide antibiotic	antibiotic target alteration	vanY; glycopeptide resistance gene cluster						Erysipelatoclostridium ramosum	Bacteria		Firmicutes	Erysipelotrichia	Erysipelotrichales	Erysipelotrichaceae	Erysipelatoclostridium	Erysipelatoclostridium ramosum
F02	vanY gene in vanB cluster	88.06	51.5	glycopeptide antibiotic	antibiotic target alteration	vanY; glycopeptide resistance gene cluster						Enterococcus durans	Bacteria		Firmicutes	Bacilli	Lactobacillales	Enterococcaceae	Enterococcus	Enterococcus durans
F02	vanY gene in vanB cluster	61.57	37.42	glycopeptide antibiotic	antibiotic target alteration	vanY; glycopeptide resistance gene cluster						Enterococcus faecium	Bacteria		Firmicutes	Bacilli	Lactobacillales	Enterococcaceae	Enterococcus	Enterococcus faecium
F02	vanY gene in vanB cluster	67.54	36.43	glycopeptide antibiotic	antibiotic target alteration	vanY; glycopeptide resistance gene cluster						Enterococcus faecalis	Bacteria		Firmicutes	Bacilli	Lactobacillales	Enterococcaceae	Enterococcus	Enterococcus faecalis
F02	vanY gene in vanB cluster	102.24	34.9	glycopeptide antibiotic	antibiotic target alteration	vanY; glycopeptide resistance gene cluster						unclassified
F02	vanY gene in vanF cluster	13.99	75.76	glycopeptide antibiotic	antibiotic target alteration	vanY; glycopeptide resistance gene cluster						unclassified
F02	vanY gene in vanF cluster	35.84	41.3	glycopeptide antibiotic	antibiotic target alteration	vanY; glycopeptide resistance gene cluster			plasmid.Proteobacteria			Erysipelatoclostridium ramosum	Bacteria		Firmicutes	Erysipelotrichia	Erysipelotrichales	Erysipelotrichaceae	Erysipelatoclostridium	Erysipelatoclostridium ramosum
F02	vanY gene in vanF cluster	25.26	61.4	glycopeptide antibiotic	antibiotic target alteration	vanY; glycopeptide resistance gene cluster			plasmid.Firmicutes			Aliivibrio fischeri	Bacteria		Proteobacteria	Gammaproteobacteria	Vibrionales	Vibrionaceae	Aliivibrio	Aliivibrio fischeri
F02	vanY gene in vanG cluster	93.91	35.08	glycopeptide antibiotic	antibiotic target alteration	vanY; glycopeptide resistance gene cluster						Enterococcus gallinarum	Bacteria		Firmicutes	Bacilli	Lactobacillales	Enterococcaceae	Enterococcus	Enterococcus gallinarum
F03	AAC(6')-Ii	100	99.45	aminoglycoside antibiotic	antibiotic inactivation	AAC(6')			plasmid.Firmicutes			Enterococcus faecium	Bacteria		Firmicutes	Bacilli	Lactobacillales	Enterococcaceae	Enterococcus	Enterococcus faecium
F03	aad(6)	109.42	89.13	aminoglycoside antibiotic	antibiotic inactivation	ANT(6)						Lachnospiraceae bacterium KGMB03038	Bacteria		Firmicutes	Clostridia	Eubacteriales	Lachnospiraceae		Lachnospiraceae bacterium KGMB03038
F03	acrB	100	99.81	fluoroquinolone antibiotic; cephalosporin; glycylcycline; penam; tetracycline antibiotic; rifamycin antibiotic; phenicol antibiotic; disinfecting agents and antiseptics	antibiotic efflux	resistance-nodulation-cell division (RND) antibiotic efflux pump						Escherichia coli	Bacteria		Proteobacteria	Gammaproteobacteria	Enterobacterales	Enterobacteriaceae	Escherichia	Escherichia coli
F03	acrD	100	99.9	aminoglycoside antibiotic	antibiotic efflux	resistance-nodulation-cell division (RND) antibiotic efflux pump						Escherichia coli O25b:H4-ST131	Bacteria		Proteobacteria	Gammaproteobacteria	Enterobacterales	Enterobacteriaceae	Escherichia	Escherichia coli
F03	AcrE	100	99.48	fluoroquinolone antibiotic; cephalosporin; cephamycin; penam	antibiotic efflux	resistance-nodulation-cell division (RND) antibiotic efflux pump						Escherichia coli	Bacteria		Proteobacteria	Gammaproteobacteria	Enterobacterales	Enterobacteriaceae	Escherichia	Escherichia coli
F03	AcrF	100	99.52	fluoroquinolone antibiotic; cephalosporin; cephamycin; penam	antibiotic efflux	resistance-nodulation-cell division (RND) antibiotic efflux pump						Escherichia coli	Bacteria		Proteobacteria	Gammaproteobacteria	Enterobacterales	Enterobacteriaceae	Escherichia	Escherichia coli
F03	AcrS	100	98.64	fluoroquinolone antibiotic; cephalosporin; glycylcycline; cephamycin; penam; tetracycline antibiotic; rifamycin antibiotic; phenicol antibiotic; disinfecting agents and antiseptics	antibiotic efflux	resistance-nodulation-cell division (RND) antibiotic efflux pump						Escherichia coli	Bacteria		Proteobacteria	Gammaproteobacteria	Enterobacterales	Enterobacteriaceae	Escherichia	Escherichia coli
F03	APH(3')-IIIa	100	100	aminoglycoside antibiotic	antibiotic inactivation	APH(3')						Lachnospiraceae bacterium KGMB03038	Bacteria		Firmicutes	Clostridia	Eubacteriales	Lachnospiraceae		Lachnospiraceae bacterium KGMB03038
F03	bacA	98.17	99.63	peptide antibiotic	antibiotic target alteration	undecaprenyl pyrophosphate related proteins						Escherichia coli	Bacteria		Proteobacteria	Gammaproteobacteria	Enterobacterales	Enterobacteriaceae	Escherichia	Escherichia coli
F03	baeR	104.17	100	aminoglycoside antibiotic; aminocoumarin antibiotic	antibiotic efflux	resistance-nodulation-cell division (RND) antibiotic efflux pump			plasmid.Proteobacteria			Escherichia coli	Bacteria		Proteobacteria	Gammaproteobacteria	Enterobacterales	Enterobacteriaceae	Escherichia	Escherichia coli
F03	baeR	100	100	aminoglycoside antibiotic; aminocoumarin antibiotic	antibiotic efflux	resistance-nodulation-cell division (RND) antibiotic efflux pump						Escherichia coli	Bacteria		Proteobacteria	Gammaproteobacteria	Enterobacterales	Enterobacteriaceae	Escherichia	Escherichia coli
F03	baeS	100	100	aminoglycoside antibiotic; aminocoumarin antibiotic	antibiotic efflux	resistance-nodulation-cell division (RND) antibiotic efflux pump						Escherichia coli	Bacteria		Proteobacteria	Gammaproteobacteria	Enterobacterales	Enterobacteriaceae	Escherichia	Escherichia coli
F03	baeS	100	95.93	aminoglycoside antibiotic; aminocoumarin antibiotic	antibiotic efflux	resistance-nodulation-cell division (RND) antibiotic efflux pump						Enterobacteriaceae	Bacteria		Proteobacteria	Gammaproteobacteria	Enterobacterales	Enterobacteriaceae
F03	CMY-132	87.66	77.84	cephamycin	antibiotic inactivation	CMY beta-lactamase						Escherichia coli	Bacteria		Proteobacteria	Gammaproteobacteria	Enterobacterales	Enterobacteriaceae	Escherichia	Escherichia coli
F03	cpxA	100	100	aminoglycoside antibiotic; aminocoumarin antibiotic	antibiotic efflux	resistance-nodulation-cell division (RND) antibiotic efflux pump						Escherichia coli	Bacteria		Proteobacteria	Gammaproteobacteria	Enterobacterales	Enterobacteriaceae	Escherichia	Escherichia coli
F03	CRP	100	99.52	macrolide antibiotic; fluoroquinolone antibiotic; penam	antibiotic efflux	resistance-nodulation-cell division (RND) antibiotic efflux pump						Escherichia coli	Bacteria		Proteobacteria	Gammaproteobacteria	Enterobacterales	Enterobacteriaceae	Escherichia	Escherichia coli
F03	dfrE	100	98.78	diaminopyrimidine antibiotic	antibiotic target replacement	trimethoprim resistant dihydrofolate reductase dfr						Enterococcus faecalis ARO1/DG	Bacteria		Firmicutes	Bacilli	Lactobacillales	Enterococcaceae	Enterococcus	Enterococcus faecalis
F03	dfrF	95.73	100	diaminopyrimidine antibiotic	antibiotic target replacement	trimethoprim resistant dihydrofolate reductase dfr			plasmid.unclassified			Enterococcus faecium	Bacteria		Firmicutes	Bacilli	Lactobacillales	Enterococcaceae	Enterococcus	Enterococcus faecium
F03	efrA	100	99.48	macrolide antibiotic; fluoroquinolone antibiotic; rifamycin antibiotic	antibiotic efflux	ATP-binding cassette (ABC) antibiotic efflux pump						Enterococcus sp. M190262	Bacteria		Firmicutes	Bacilli	Lactobacillales	Enterococcaceae	Enterococcus	Enterococcus sp. M190262
F03	efrA	100.35	79.69	macrolide antibiotic; fluoroquinolone antibiotic; rifamycin antibiotic	antibiotic efflux	ATP-binding cassette (ABC) antibiotic efflux pump						Enterococcus faecalis	Bacteria		Firmicutes	Bacilli	Lactobacillales	Enterococcaceae	Enterococcus	Enterococcus faecalis
F03	emeA	97.71	97.71	disinfecting agents and antiseptics	antibiotic efflux	multidrug and toxic compound extrusion (MATE) transporter						Enterococcus faecalis D32	Bacteria		Firmicutes	Bacilli	Lactobacillales	Enterococcaceae	Enterococcus	Enterococcus faecalis
F03	emrA	100	99.74	fluoroquinolone antibiotic	antibiotic efflux	major facilitator superfamily (MFS) antibiotic efflux pump						Escherichia coli	Bacteria		Proteobacteria	Gammaproteobacteria	Enterobacterales	Enterobacteriaceae	Escherichia	Escherichia coli
F03	emrB	100	99.8	fluoroquinolone antibiotic	antibiotic efflux	major facilitator superfamily (MFS) antibiotic efflux pump						Escherichia coli	Bacteria		Proteobacteria	Gammaproteobacteria	Enterobacterales	Enterobacteriaceae	Escherichia	Escherichia coli
F03	emrK	110.26	98.86	tetracycline antibiotic	antibiotic efflux	major facilitator superfamily (MFS) antibiotic efflux pump						Escherichia coli	Bacteria		Proteobacteria	Gammaproteobacteria	Enterobacterales	Enterobacteriaceae	Escherichia	Escherichia coli
F03	emrR	100	99.43	fluoroquinolone antibiotic	antibiotic efflux	major facilitator superfamily (MFS) antibiotic efflux pump						Escherichia coli	Bacteria		Proteobacteria	Gammaproteobacteria	Enterobacterales	Enterobacteriaceae	Escherichia	Escherichia coli
F03	emrY	100	99.8	tetracycline antibiotic	antibiotic efflux	major facilitator superfamily (MFS) antibiotic efflux pump						Escherichia coli	Bacteria		Proteobacteria	Gammaproteobacteria	Enterobacterales	Enterobacteriaceae	Escherichia	Escherichia coli
F03	eptA	101.83	96.53	peptide antibiotic	antibiotic target alteration	pmr phosphoethanolamine transferase						Escherichia coli	Bacteria		Proteobacteria	Gammaproteobacteria	Enterobacterales	Enterobacteriaceae	Escherichia	Escherichia coli
F03	Erm(52)	100	100	macrolide antibiotic; lincosamide antibiotic; streptogramin antibiotic	antibiotic target alteration	Erm 23S ribosomal RNA methyltransferase			plasmid.Firmicutes			Clostridioides difficile	Bacteria		Firmicutes	Clostridia	Eubacteriales	Peptostreptococcaceae	Clostridioides	Clostridioides difficile
F03	ErmB	98.79	98.78	macrolide antibiotic; lincosamide antibiotic; streptogramin antibiotic; streptogramin A antibiotic; streptogramin B antibiotic	antibiotic target alteration	Erm 23S ribosomal RNA methyltransferase			plasmid.unclassified			Enterococcus sp. FDAARGOS_375	Bacteria		Firmicutes	Bacilli	Lactobacillales	Enterococcaceae	Enterococcus	Enterococcus sp. FDAARGOS_375
F03	ErmG	100	99.18	macrolide antibiotic; lincosamide antibiotic; streptogramin antibiotic; streptogramin A antibiotic; streptogramin B antibiotic	antibiotic target alteration	Erm 23S ribosomal RNA methyltransferase					dsDNAphage	Christensenella sp. Marseille-P3954	Bacteria		Firmicutes	Clostridia	Eubacteriales	Christensenellaceae	Christensenella	Christensenella sp. Marseille-P3954
F03	Escherichia coli acrA	100	99.75	fluoroquinolone antibiotic; cephalosporin; glycylcycline; penam; tetracycline antibiotic; rifamycin antibiotic; phenicol antibiotic; disinfecting agents and antiseptics	antibiotic efflux	resistance-nodulation-cell division (RND) antibiotic efflux pump						Escherichia coli	Bacteria		Proteobacteria	Gammaproteobacteria	Enterobacterales	Enterobacteriaceae	Escherichia	Escherichia coli
F03	Escherichia coli AcrAB-TolC with AcrR mutation conferring resistance to ciprofloxacin, tetracycline, and ceftazidime	100	100	fluoroquinolone antibiotic; cephalosporin; glycylcycline; penam; tetracycline antibiotic; rifamycin antibiotic; phenicol antibiotic; disinfecting agents and antiseptics	antibiotic target alteration; antibiotic efflux	resistance-nodulation-cell division (RND) antibiotic efflux pump						Escherichia coli	Bacteria		Proteobacteria	Gammaproteobacteria	Enterobacterales	Enterobacteriaceae	Escherichia	Escherichia coli
F03	Escherichia coli AcrAB-TolC with MarR mutations conferring resistance to ciprofloxacin and tetracycline	100	98.61	fluoroquinolone antibiotic; cephalosporin; glycylcycline; penam; tetracycline antibiotic; rifamycin antibiotic; phenicol antibiotic; disinfecting agents and antiseptics	antibiotic target alteration; antibiotic efflux	resistance-nodulation-cell division (RND) antibiotic efflux pump						Escherichia coli	Bacteria		Proteobacteria	Gammaproteobacteria	Enterobacterales	Enterobacteriaceae	Escherichia	Escherichia coli
F03	Escherichia coli AcrAB-TolC with MarR mutations conferring resistance to ciprofloxacin and tetracycline	100	97.92	fluoroquinolone antibiotic; cephalosporin; glycylcycline; penam; tetracycline antibiotic; rifamycin antibiotic; phenicol antibiotic; disinfecting agents and antiseptics	antibiotic target alteration; antibiotic efflux	resistance-nodulation-cell division (RND) antibiotic efflux pump						Enterobacteriaceae	Bacteria		Proteobacteria	Gammaproteobacteria	Enterobacterales	Enterobacteriaceae
F03	Escherichia coli emrE	100	98.18	macrolide antibiotic	antibiotic efflux	small multidrug resistance (SMR) antibiotic efflux pump			plasmid.Proteobacteria			Escherichia coli	Bacteria		Proteobacteria	Gammaproteobacteria	Enterobacterales	Enterobacteriaceae	Escherichia	Escherichia coli
F03	Escherichia coli GlpT with mutation conferring resistance to fosfomycin	100	99.78	phosphonic acid antibiotic	antibiotic target alteration	antibiotic-resistant GlpT						Escherichia coli	Bacteria		Proteobacteria	Gammaproteobacteria	Enterobacterales	Enterobacteriaceae	Escherichia	Escherichia coli
F03	Escherichia coli mdfA	100	97.07	tetracycline antibiotic; disinfecting agents and antiseptics	antibiotic efflux	major facilitator superfamily (MFS) antibiotic efflux pump						Escherichia coli	Bacteria		Proteobacteria	Gammaproteobacteria	Enterobacterales	Enterobacteriaceae	Escherichia	Escherichia coli
F03	Escherichia coli PtsI with mutation conferring resistance to fosfomycin	100	99.65	phosphonic acid antibiotic	antibiotic target alteration	antibiotic-resistant ptsI phosphotransferase						Escherichia coli	Bacteria		Proteobacteria	Gammaproteobacteria	Enterobacterales	Enterobacteriaceae	Escherichia	Escherichia coli
F03	Escherichia coli soxR with mutation conferring antibiotic resistance	100	99.35	fluoroquinolone antibiotic; cephalosporin; glycylcycline; penam; tetracycline antibiotic; rifamycin antibiotic; phenicol antibiotic; disinfecting agents and antiseptics	antibiotic target alteration; antibiotic efflux	ATP-binding cassette (ABC) antibiotic efflux pump; major facilitator superfamily (MFS) antibiotic efflux pump; resistance-nodulation-cell division (RND) antibiotic efflux pump						Escherichia coli O25:H4	Bacteria		Proteobacteria	Gammaproteobacteria	Enterobacterales	Enterobacteriaceae	Escherichia	Escherichia coli
F03	Escherichia coli soxS with mutation conferring antibiotic resistance	100	100	fluoroquinolone antibiotic; monobactam; carbapenem; cephalosporin; glycylcycline; cephamycin; penam; tetracycline antibiotic; rifamycin antibiotic; phenicol antibiotic; penem; disinfecting agents and antiseptics	antibiotic target alteration; antibiotic efflux; reduced permeability to antibiotic	ATP-binding cassette (ABC) antibiotic efflux pump; major facilitator superfamily (MFS) antibiotic efflux pump; resistance-nodulation-cell division (RND) antibiotic efflux pump; General Bacterial Porin with reduced permeability to beta-lactams						Escherichia coli O25:H4	Bacteria		Proteobacteria	Gammaproteobacteria	Enterobacterales	Enterobacteriaceae	Escherichia	Escherichia coli
F03	Escherichia coli UhpT with mutation conferring resistance to fosfomycin	100	99.78	phosphonic acid antibiotic	antibiotic target alteration	antibiotic-resistant UhpT						Escherichia coli	Bacteria		Proteobacteria	Gammaproteobacteria	Enterobacterales	Enterobacteriaceae	Escherichia	Escherichia coli
F03	evgA	100	100	macrolide antibiotic; fluoroquinolone antibiotic; penam; tetracycline antibiotic	antibiotic efflux	major facilitator superfamily (MFS) antibiotic efflux pump; resistance-nodulation-cell division (RND) antibiotic efflux pump						Escherichia coli	Bacteria		Proteobacteria	Gammaproteobacteria	Enterobacterales	Enterobacteriaceae	Escherichia	Escherichia coli
F03	evgS	100	96.57	macrolide antibiotic; fluoroquinolone antibiotic; penam; tetracycline antibiotic	antibiotic efflux	major facilitator superfamily (MFS) antibiotic efflux pump; resistance-nodulation-cell division (RND) antibiotic efflux pump						Escherichia coli	Bacteria		Proteobacteria	Gammaproteobacteria	Enterobacterales	Enterobacteriaceae	Escherichia	Escherichia coli
F03	gadW	100	100	macrolide antibiotic; fluoroquinolone antibiotic; penam	antibiotic efflux	resistance-nodulation-cell division (RND) antibiotic efflux pump						Escherichia coli	Bacteria		Proteobacteria	Gammaproteobacteria	Enterobacterales	Enterobacteriaceae	Escherichia	Escherichia coli
F03	gadX	100	98.91	macrolide antibiotic; fluoroquinolone antibiotic; penam	antibiotic efflux	resistance-nodulation-cell division (RND) antibiotic efflux pump						Escherichia coli	Bacteria		Proteobacteria	Gammaproteobacteria	Enterobacterales	Enterobacteriaceae	Escherichia	Escherichia coli
F03	gadX	100	93.07	macrolide antibiotic; fluoroquinolone antibiotic; penam	antibiotic efflux	resistance-nodulation-cell division (RND) antibiotic efflux pump						Escherichia coli	Bacteria		Proteobacteria	Gammaproteobacteria	Enterobacterales	Enterobacteriaceae	Escherichia	Escherichia coli
F03	Haemophilus influenzae PBP3 conferring resistance to beta-lactam antibiotics	96.39	53.29	cephalosporin; cephamycin; penam	antibiotic target alteration	Penicillin-binding protein mutations conferring resistance to beta-lactam antibiotics						Escherichia coli	Bacteria		Proteobacteria	Gammaproteobacteria	Enterobacterales	Enterobacteriaceae	Escherichia	Escherichia coli
F03	H-NS	100	100	macrolide antibiotic; fluoroquinolone antibiotic; cephalosporin; cephamycin; penam; tetracycline antibiotic	antibiotic efflux	major facilitator superfamily (MFS) antibiotic efflux pump; resistance-nodulation-cell division (RND) antibiotic efflux pump						Escherichia coli O27:H7	Bacteria		Proteobacteria	Gammaproteobacteria	Enterobacterales	Enterobacteriaceae	Escherichia	Escherichia coli
F03	kdpE	100	99.55	aminoglycoside antibiotic	antibiotic efflux	kdpDE						Escherichia coli ED1a	Bacteria		Proteobacteria	Gammaproteobacteria	Enterobacterales	Enterobacteriaceae	Escherichia	Escherichia coli
F03	Klebsiella pneumoniae KpnE	100.83	82.2	macrolide antibiotic; aminoglycoside antibiotic; cephalosporin; tetracycline antibiotic; peptide antibiotic; rifamycin antibiotic; disinfecting agents and antiseptics	antibiotic efflux	major facilitator superfamily (MFS) antibiotic efflux pump						Escherichia coli	Bacteria		Proteobacteria	Gammaproteobacteria	Enterobacterales	Enterobacteriaceae	Escherichia	Escherichia coli
F03	Klebsiella pneumoniae KpnF	100	84.4	macrolide antibiotic; aminoglycoside antibiotic; cephalosporin; tetracycline antibiotic; peptide antibiotic; rifamycin antibiotic; disinfecting agents and antiseptics	antibiotic efflux	major facilitator superfamily (MFS) antibiotic efflux pump						Escherichia coli	Bacteria		Proteobacteria	Gammaproteobacteria	Enterobacterales	Enterobacteriaceae	Escherichia	Escherichia coli
F03	lnuC	100	97.56	lincosamide antibiotic	antibiotic inactivation	lincosamide nucleotidyltransferase (LNU)				MTnSag1		Lactobacillus	Bacteria		Firmicutes	Bacilli	Lactobacillales	Lactobacillaceae	Lactobacillus
F03	lsaA	100	99.4	lincosamide antibiotic; streptogramin antibiotic; streptogramin A antibiotic; streptogramin B antibiotic; pleuromutilin antibiotic	antibiotic target protection	lsa-type ABC-F protein						Enterococcus faecalis ATCC 29212	Bacteria		Firmicutes	Bacilli	Lactobacillales	Enterococcaceae	Enterococcus	Enterococcus faecalis
F03	marA	100	99.21	fluoroquinolone antibiotic; monobactam; carbapenem; cephalosporin; glycylcycline; cephamycin; penam; tetracycline antibiotic; rifamycin antibiotic; phenicol antibiotic; penem; disinfecting agents and antiseptics	antibiotic efflux; reduced permeability to antibiotic	resistance-nodulation-cell division (RND) antibiotic efflux pump; General Bacterial Porin with reduced permeability to beta-lactams						Escherichia coli	Bacteria		Proteobacteria	Gammaproteobacteria	Enterobacterales	Enterobacteriaceae	Escherichia	Escherichia coli
F03	marA	100	99.21	fluoroquinolone antibiotic; monobactam; carbapenem; cephalosporin; glycylcycline; cephamycin; penam; tetracycline antibiotic; rifamycin antibiotic; phenicol antibiotic; penem; disinfecting agents and antiseptics	antibiotic efflux; reduced permeability to antibiotic	resistance-nodulation-cell division (RND) antibiotic efflux pump; General Bacterial Porin with reduced permeability to beta-lactams			plasmid.Proteobacteria			Escherichia coli	Bacteria		Proteobacteria	Gammaproteobacteria	Enterobacterales	Enterobacteriaceae	Escherichia	Escherichia coli
F03	mdtA	107.23	98.55	aminocoumarin antibiotic	antibiotic efflux	resistance-nodulation-cell division (RND) antibiotic efflux pump						Escherichia coli	Bacteria		Proteobacteria	Gammaproteobacteria	Enterobacterales	Enterobacteriaceae	Escherichia	Escherichia coli
F03	mdtB	100	99.81	aminocoumarin antibiotic	antibiotic efflux	resistance-nodulation-cell division (RND) antibiotic efflux pump						Escherichia coli	Bacteria		Proteobacteria	Gammaproteobacteria	Enterobacterales	Enterobacteriaceae	Escherichia	Escherichia coli
F03	mdtC	93.46	99.79	aminocoumarin antibiotic	antibiotic efflux	resistance-nodulation-cell division (RND) antibiotic efflux pump						Escherichia coli	Bacteria		Proteobacteria	Gammaproteobacteria	Enterobacterales	Enterobacteriaceae	Escherichia	Escherichia coli
F03	mdtC	100	98.73	aminocoumarin antibiotic	antibiotic efflux	resistance-nodulation-cell division (RND) antibiotic efflux pump						Escherichia coli	Bacteria		Proteobacteria	Gammaproteobacteria	Enterobacterales	Enterobacteriaceae	Escherichia	Escherichia coli
F03	mdtE	100	99.74	macrolide antibiotic; fluoroquinolone antibiotic; penam	antibiotic efflux	resistance-nodulation-cell division (RND) antibiotic efflux pump						Escherichia coli	Bacteria		Proteobacteria	Gammaproteobacteria	Enterobacterales	Enterobacteriaceae	Escherichia	Escherichia coli
F03	mdtF	100	99.52	macrolide antibiotic; fluoroquinolone antibiotic; penam	antibiotic efflux	resistance-nodulation-cell division (RND) antibiotic efflux pump						Escherichia coli	Bacteria		Proteobacteria	Gammaproteobacteria	Enterobacterales	Enterobacteriaceae	Escherichia	Escherichia coli
F03	mdtG	100	99.75	phosphonic acid antibiotic	antibiotic efflux	major facilitator superfamily (MFS) antibiotic efflux pump						Escherichia coli	Bacteria		Proteobacteria	Gammaproteobacteria	Enterobacterales	Enterobacteriaceae	Escherichia	Escherichia coli
F03	mdtH	100	100	fluoroquinolone antibiotic	antibiotic efflux	major facilitator superfamily (MFS) antibiotic efflux pump						Escherichia coli	Bacteria		Proteobacteria	Gammaproteobacteria	Enterobacterales	Enterobacteriaceae	Escherichia	Escherichia coli
F03	mdtM	100	98.05	fluoroquinolone antibiotic; lincosamide antibiotic; nucleoside antibiotic; phenicol antibiotic; disinfecting agents and antiseptics	antibiotic efflux	major facilitator superfamily (MFS) antibiotic efflux pump			plasmid.Proteobacteria			Escherichia coli	Bacteria		Proteobacteria	Gammaproteobacteria	Enterobacterales	Enterobacteriaceae	Escherichia	Escherichia coli
F03	mdtN	100	98.83	nucleoside antibiotic; disinfecting agents and antiseptics	antibiotic efflux	major facilitator superfamily (MFS) antibiotic efflux pump						Escherichia coli O25:H4	Bacteria		Proteobacteria	Gammaproteobacteria	Enterobacterales	Enterobacteriaceae	Escherichia	Escherichia coli
F03	mdtO	100	98.39	nucleoside antibiotic; disinfecting agents and antiseptics	antibiotic efflux	major facilitator superfamily (MFS) antibiotic efflux pump						Escherichia coli O25:H4	Bacteria		Proteobacteria	Gammaproteobacteria	Enterobacterales	Enterobacteriaceae	Escherichia	Escherichia coli
F03	mdtP	100	98.16	nucleoside antibiotic; disinfecting agents and antiseptics	antibiotic efflux	major facilitator superfamily (MFS) antibiotic efflux pump						Escherichia coli O25:H4	Bacteria		Proteobacteria	Gammaproteobacteria	Enterobacterales	Enterobacteriaceae	Escherichia	Escherichia coli
F03	mefH	355.05	74.42	macrolide antibiotic	antibiotic efflux	major facilitator superfamily (MFS) antibiotic efflux pump						Lachnospiraceae bacterium KGMB03038	Bacteria		Firmicutes	Clostridia	Eubacteriales	Lachnospiraceae		Lachnospiraceae bacterium KGMB03038
F03	mefH	162.39	67.59	macrolide antibiotic	antibiotic efflux	major facilitator superfamily (MFS) antibiotic efflux pump					dsDNAphage	uncultured organism								uncultured organism
F03	mefH	397.25	66.06	macrolide antibiotic	antibiotic efflux	major facilitator superfamily (MFS) antibiotic efflux pump						Enterococcus cecorum	Bacteria		Firmicutes	Bacilli	Lactobacillales	Enterococcaceae	Enterococcus	Enterococcus cecorum
F03	msbA	100	99.66	nitroimidazole antibiotic	antibiotic efflux	ATP-binding cassette (ABC) antibiotic efflux pump						Escherichia coli	Bacteria		Proteobacteria	Gammaproteobacteria	Enterobacterales	Enterobacteriaceae	Escherichia	Escherichia coli
F03	nimA	94.32	55.56	nitroimidazole antibiotic	antibiotic inactivation	nitroimidazole reductase						Prunus dulcis	Eukaryota	Viridiplantae	Streptophyta	Magnoliopsida	Rosales	Rosaceae	Prunus	Prunus dulcis
F03	nimA	90.34	54.72	nitroimidazole antibiotic	antibiotic inactivation	nitroimidazole reductase						Lachnospiraceae bacterium NSJ-29	Bacteria		Firmicutes	Clostridia	Eubacteriales	Lachnospiraceae		Lachnospiraceae bacterium NSJ-29
F03	nimG	98.78	60.13	nitroimidazole antibiotic	antibiotic inactivation	nitroimidazole reductase						Arcobacter cloacae	Bacteria		Proteobacteria	Epsilonproteobacteria	Campylobacterales	Campylobacteraceae	Arcobacter	Arcobacter cloacae
F03	nimG	96.95	55.35	nitroimidazole antibiotic	antibiotic inactivation	nitroimidazole reductase						Lachnoclostridium phocaeense	Bacteria		Firmicutes	Clostridia	Eubacteriales	Lachnospiraceae	Lachnoclostridium	Lachnoclostridium phocaeense
F03	nimJ	98.18	52.5	nitroimidazole antibiotic	antibiotic inactivation	nitroimidazole reductase						Bilateria
F03	PmrF	100	99.07	peptide antibiotic	antibiotic target alteration	pmr phosphoethanolamine transferase						Escherichia coli	Bacteria		Proteobacteria	Gammaproteobacteria	Enterobacterales	Enterobacteriaceae	Escherichia	Escherichia coli
F03	poxtA	117.34	33.9	tetracycline antibiotic; oxazolidinone antibiotic; phenicol antibiotic	antibiotic target protection	Miscellaneous ABC-F subfamily ATP-binding cassette ribosomal protection proteins						Blautia argi	Bacteria		Firmicutes	Clostridia	Eubacteriales	Lachnospiraceae	Blautia	Blautia argi
F03	rsmA	100	85.25	fluoroquinolone antibiotic; diaminopyrimidine antibiotic; phenicol antibiotic	antibiotic efflux	resistance-nodulation-cell division (RND) antibiotic efflux pump						Escherichia coli	Bacteria		Proteobacteria	Gammaproteobacteria	Enterobacterales	Enterobacteriaceae	Escherichia	Escherichia coli
F03	SAT-4	100	99.44	nucleoside antibiotic	antibiotic inactivation	streptothricin acetyltransferase (SAT)						Lachnospiraceae bacterium KGMB03038	Bacteria		Firmicutes	Clostridia	Eubacteriales	Lachnospiraceae		Lachnospiraceae bacterium KGMB03038
F03	TEM-1	100	100	monobactam; cephalosporin; penam; penem	antibiotic inactivation	TEM beta-lactamase			plasmid.Proteobacteria			Enterobacteriaceae	Bacteria		Proteobacteria	Gammaproteobacteria	Enterobacterales	Enterobacteriaceae
F03	tet(32)	27.7	97.71	tetracycline antibiotic	antibiotic target protection	tetracycline-resistant ribosomal protection protein						Faecalibacterium prausnitzii	Bacteria		Firmicutes	Clostridia	Eubacteriales	Oscillospiraceae	Faecalibacterium	Faecalibacterium prausnitzii
F03	tet(32)	100	79.78	tetracycline antibiotic	antibiotic target protection	tetracycline-resistant ribosomal protection protein			plasmid.Firmicutes			Bacteria	Bacteria
F03	tet(40)	100	98.52	tetracycline antibiotic	antibiotic efflux	major facilitator superfamily (MFS) antibiotic efflux pump						uncultured bacterium BD_contig02088	Bacteria							uncultured bacterium BD_contig02088
F03	tet(44)	48.28	99.03	tetracycline antibiotic	antibiotic target protection	tetracycline-resistant ribosomal protection protein			plasmid.Firmicutes			Clostridiaceae bacterium T2-RPP	Bacteria		Firmicutes	Clostridia	Eubacteriales	Clostridiaceae		Clostridiaceae bacterium T2-RPP
F03	tet(44)	52.34	98.51	tetracycline antibiotic	antibiotic target protection	tetracycline-resistant ribosomal protection protein			plasmid.Firmicutes			Clostridium sp. C1	Bacteria		Firmicutes	Clostridia	Eubacteriales	Clostridiaceae	Clostridium	Clostridium sp. C1
F03	tet(45)	74.24	74.04	tetracycline antibiotic	antibiotic efflux	major facilitator superfamily (MFS) antibiotic efflux pump			plasmid.Firmicutes			Streptococcus agalactiae	Bacteria		Firmicutes	Bacilli	Lactobacillales	Streptococcaceae	Streptococcus	Streptococcus agalactiae
F03	tet(B)	100	99.25	tetracycline antibiotic	antibiotic efflux	major facilitator superfamily (MFS) antibiotic efflux pump			plasmid.Proteobacteria			Shigella flexneri	Bacteria		Proteobacteria	Gammaproteobacteria	Enterobacterales	Enterobacteriaceae	Shigella	Shigella flexneri
F03	tet(M)	31.92	88.24	tetracycline antibiotic	antibiotic target protection	tetracycline-resistant ribosomal protection protein						Clostridioides difficile	Bacteria		Firmicutes	Clostridia	Eubacteriales	Peptostreptococcaceae	Clostridioides	Clostridioides difficile
F03	tet(M)	100	98.75	tetracycline antibiotic	antibiotic target protection	tetracycline-resistant ribosomal protection protein				Tn6009	dsDNAphage	Enterococcus sp. M190262	Bacteria		Firmicutes	Bacilli	Lactobacillales	Enterococcaceae	Enterococcus	Enterococcus sp. M190262
F03	tet(O)	100	99.37	tetracycline antibiotic	antibiotic target protection	tetracycline-resistant ribosomal protection protein			plasmid.Firmicutes			Firmicutes	Bacteria		Firmicutes
F03	tet(T)	141.32	32.08	tetracycline antibiotic	antibiotic target protection	tetracycline-resistant ribosomal protection protein						Anaerostipes rhamnosivorans	Bacteria		Firmicutes	Clostridia	Eubacteriales	Lachnospiraceae	Anaerostipes	Anaerostipes rhamnosivorans
F03	tet(W)	40.38	100	tetracycline antibiotic	antibiotic target protection	tetracycline-resistant ribosomal protection protein						root
F03	tet(W)	24.26	100	tetracycline antibiotic	antibiotic target protection	tetracycline-resistant ribosomal protection protein			plasmid.Firmicutes			Lactobacillus johnsonii	Bacteria		Firmicutes	Bacilli	Lactobacillales	Lactobacillaceae	Lactobacillus	Lactobacillus johnsonii
F03	tet(W)	100	96.87	tetracycline antibiotic	antibiotic target protection	tetracycline-resistant ribosomal protection protein						Megasphaera stantonii	Bacteria		Firmicutes	Negativicutes	Veillonellales	Veillonellaceae	Megasphaera	Megasphaera stantonii
F03	tetR	99.52	100	tetracycline antibiotic	antibiotic target alteration; antibiotic efflux	major facilitator superfamily (MFS) antibiotic efflux pump			plasmid.Proteobacteria			Shigella flexneri	Bacteria		Proteobacteria	Gammaproteobacteria	Enterobacterales	Enterobacteriaceae	Shigella	Shigella flexneri
F03	TolC	99.6	99.8	macrolide antibiotic; fluoroquinolone antibiotic; aminoglycoside antibiotic; carbapenem; cephalosporin; glycylcycline; cephamycin; penam; tetracycline antibiotic; peptide antibiotic; aminocoumarin antibiotic; rifamycin antibiotic; phenicol antibiotic; penem; disinfecting agents and antiseptics	antibiotic efflux	ATP-binding cassette (ABC) antibiotic efflux pump; major facilitator superfamily (MFS) antibiotic efflux pump; resistance-nodulation-cell division (RND) antibiotic efflux pump						Escherichia coli O55:H7	Bacteria		Proteobacteria	Gammaproteobacteria	Enterobacterales	Enterobacteriaceae	Escherichia	Escherichia coli
F03	ugd	100	99.23	peptide antibiotic	antibiotic target alteration	pmr phosphoethanolamine transferase						Escherichia coli O25b:H4-ST131	Bacteria		Proteobacteria	Gammaproteobacteria	Enterobacterales	Enterobacteriaceae	Escherichia	Escherichia coli
F03	vanC	100	99.42	glycopeptide antibiotic	antibiotic target alteration	glycopeptide resistance gene cluster; Van ligase						Enterococcus sp. FDAARGOS_553	Bacteria		Firmicutes	Bacilli	Lactobacillales	Enterococcaceae	Enterococcus	Enterococcus sp. FDAARGOS_553
F03	vanG	103.15	56.77	glycopeptide antibiotic	antibiotic target alteration	glycopeptide resistance gene cluster; Van ligase						Escherichia coli	Bacteria		Proteobacteria	Gammaproteobacteria	Enterobacterales	Enterobacteriaceae	Escherichia	Escherichia coli
F03	vanG	104.3	39.22	glycopeptide antibiotic	antibiotic target alteration	glycopeptide resistance gene cluster; Van ligase						[Ruminococcus] torques L2-14	Bacteria		Firmicutes	Clostridia	Eubacteriales	Lachnospiraceae	Mediterraneibacter	[Ruminococcus] torques
F03	vanH gene in vanD cluster	100.93	43.31	glycopeptide antibiotic	antibiotic target alteration	vanH; glycopeptide resistance gene cluster						Clostridium fermenticellae	Bacteria		Firmicutes	Clostridia	Eubacteriales	Clostridiaceae	Clostridium	Clostridium fermenticellae
F03	vanH gene in vanF cluster	80.43	45.38	glycopeptide antibiotic	antibiotic target alteration	vanH; glycopeptide resistance gene cluster						cellular organisms
F03	vanH gene in vanO cluster	59.14	46.83	glycopeptide antibiotic	antibiotic target alteration	vanH; glycopeptide resistance gene cluster			plasmid.Firmicutes			Neostethus bicornis	Eukaryota	Metazoa	Chordata	Actinopteri	Atheriniformes	Phallostethidae	Neostethus	Neostethus bicornis
F03	vanH gene in vanO cluster	93.43	42.9	glycopeptide antibiotic	antibiotic target alteration	vanH; glycopeptide resistance gene cluster						Lachnoclostridium phocaeense	Bacteria		Firmicutes	Clostridia	Eubacteriales	Lachnospiraceae	Lachnoclostridium	Lachnoclostridium phocaeense
F03	vanH gene in vanO cluster	94.57	40.84	glycopeptide antibiotic	antibiotic target alteration	vanH; glycopeptide resistance gene cluster						Blautia producta	Bacteria		Firmicutes	Clostridia	Eubacteriales	Lachnospiraceae	Blautia	Blautia producta
F03	vanH gene in vanO cluster	93.43	36.79	glycopeptide antibiotic	antibiotic target alteration	vanH; glycopeptide resistance gene cluster						Mycolicibacter sp. MYC340	Bacteria		Actinobacteria	Actinomycetia	Corynebacteriales	Mycobacteriaceae	Mycolicibacter	Mycolicibacter sp. MYC340
F03	vanR gene in vanC cluster	100	99.57	glycopeptide antibiotic	antibiotic target alteration	glycopeptide resistance gene cluster; vanR						Enterococcus sp. FDAARGOS_553	Bacteria		Firmicutes	Bacilli	Lactobacillales	Enterococcaceae	Enterococcus	Enterococcus sp. FDAARGOS_553
F03	vanS gene in vanC cluster	100	99.17	glycopeptide antibiotic	antibiotic target alteration	vanS; glycopeptide resistance gene cluster						Enterococcus sp. FDAARGOS_553	Bacteria		Firmicutes	Bacilli	Lactobacillales	Enterococcaceae	Enterococcus	Enterococcus sp. FDAARGOS_553
F03	vanT gene in vanC cluster	100	99	glycopeptide antibiotic	antibiotic target alteration	glycopeptide resistance gene cluster; vanT						Enterococcus sp. FDAARGOS_553	Bacteria		Firmicutes	Bacilli	Lactobacillales	Enterococcaceae	Enterococcus	Enterococcus sp. FDAARGOS_553
F03	vanT gene in vanG cluster	53.65	33.06	glycopeptide antibiotic	antibiotic target alteration	glycopeptide resistance gene cluster; vanT						[Clostridium] scindens	Bacteria		Firmicutes	Clostridia	Eubacteriales	Lachnospiraceae	Lachnoclostridium	[Clostridium] scindens
F03	vanT gene in vanG cluster	56.74	44.19	glycopeptide antibiotic	antibiotic target alteration	glycopeptide resistance gene cluster; vanT						[Ruminococcus] torques L2-14	Bacteria		Firmicutes	Clostridia	Eubacteriales	Lachnospiraceae	Mediterraneibacter	[Ruminococcus] torques
F03	vanT gene in vanG cluster	51.12	40.86	glycopeptide antibiotic	antibiotic target alteration	glycopeptide resistance gene cluster; vanT						[Ruminococcus] torques L2-14	Bacteria		Firmicutes	Clostridia	Eubacteriales	Lachnospiraceae	Mediterraneibacter	[Ruminococcus] torques
F03	vanT gene in vanG cluster	52.11	34.24	glycopeptide antibiotic	antibiotic target alteration	glycopeptide resistance gene cluster; vanT						Enterococcus faecalis D32	Bacteria		Firmicutes	Bacilli	Lactobacillales	Enterococcaceae	Enterococcus	Enterococcus faecalis
F03	vanT gene in vanG cluster	51.83	34.73	glycopeptide antibiotic	antibiotic target alteration	glycopeptide resistance gene cluster; vanT						Faecalicatena sp. Marseille-Q4148	Bacteria		Firmicutes	Clostridia	Eubacteriales	Lachnospiraceae	Faecalicatena	Faecalicatena sp. Marseille-Q4148
F03	vanT gene in vanG cluster	53.93	50.41	glycopeptide antibiotic	antibiotic target alteration	glycopeptide resistance gene cluster; vanT						Mastacembelus armatus	Eukaryota	Metazoa	Chordata	Actinopteri	Synbranchiformes	Mastacembelidae	Mastacembelus	Mastacembelus armatus
F03	vanT gene in vanG cluster	57.44	36.96	glycopeptide antibiotic	antibiotic target alteration	glycopeptide resistance gene cluster; vanT						Clostridium sporogenes	Bacteria		Firmicutes	Clostridia	Eubacteriales	Clostridiaceae	Clostridium	Clostridium sporogenes
F03	vanT gene in vanG cluster	55.06	35.66	glycopeptide antibiotic	antibiotic target alteration	glycopeptide resistance gene cluster; vanT						uncultured Blautia sp.	Bacteria		Firmicutes	Clostridia	Eubacteriales	Lachnospiraceae	Blautia	uncultured Blautia sp.
F03	vanT gene in vanG cluster	47.05	35.95	glycopeptide antibiotic	antibiotic target alteration	glycopeptide resistance gene cluster; vanT						cellular organisms
F03	vanT gene in vanG cluster	53.65	34.28	glycopeptide antibiotic	antibiotic target alteration	glycopeptide resistance gene cluster; vanT						Blautia argi	Bacteria		Firmicutes	Clostridia	Eubacteriales	Lachnospiraceae	Blautia	Blautia argi
F03	vanT gene in vanG cluster	53.79	33.69	glycopeptide antibiotic	antibiotic target alteration	glycopeptide resistance gene cluster; vanT						[Clostridium] scindens	Bacteria		Firmicutes	Clostridia	Eubacteriales	Lachnospiraceae	Lachnoclostridium	[Clostridium] scindens
F03	vanT gene in vanG cluster	52.39	34.77	glycopeptide antibiotic	antibiotic target alteration	glycopeptide resistance gene cluster; vanT						Caproiciproducens sp. NJN-50	Bacteria		Firmicutes	Clostridia	Eubacteriales	Oscillospiraceae	Caproiciproducens	Caproiciproducens sp. NJN-50
F03	vanT gene in vanG cluster	56.32	33.61	glycopeptide antibiotic	antibiotic target alteration	glycopeptide resistance gene cluster; vanT						[Clostridium] sphenoides JCM 1415	Bacteria		Firmicutes	Clostridia	Eubacteriales	Lachnospiraceae	Lacrimispora	Lacrimispora sphenoides
F03	vanT gene in vanG cluster	52.53	33.24	glycopeptide antibiotic	antibiotic target alteration	glycopeptide resistance gene cluster; vanT						Limosilactobacillus vaginalis	Bacteria		Firmicutes	Bacilli	Lactobacillales	Lactobacillaceae	Limosilactobacillus	Limosilactobacillus vaginalis
F03	vanU gene in vanG cluster	94.67	71.83	glycopeptide antibiotic	antibiotic target alteration	glycopeptide resistance gene cluster; vanU						Blautia producta	Bacteria		Firmicutes	Clostridia	Eubacteriales	Lachnospiraceae	Blautia	Blautia producta
F03	vanW gene in vanI cluster	47.99	58.7	glycopeptide antibiotic	antibiotic target alteration	vanW; glycopeptide resistance gene cluster						Mycolicibacterium neoaurum	Bacteria		Actinobacteria	Actinomycetia	Corynebacteriales	Mycobacteriaceae	Mycolicibacterium	Mycolicibacterium neoaurum
F03	vanW gene in vanI cluster	32.98	43.9	glycopeptide antibiotic	antibiotic target alteration	vanW; glycopeptide resistance gene cluster						Lachnospiraceae bacterium KGMB03038	Bacteria		Firmicutes	Clostridia	Eubacteriales	Lachnospiraceae		Lachnospiraceae bacterium KGMB03038
F03	vanW gene in vanI cluster	38.61	36.64	glycopeptide antibiotic	antibiotic target alteration	vanW; glycopeptide resistance gene cluster						Pseudomonas fulva 12-X	Bacteria		Proteobacteria	Gammaproteobacteria	Pseudomonadales	Pseudomonadaceae	Pseudomonas	Pseudomonas fulva
F03	vanW gene in vanI cluster	29.49	39.6	glycopeptide antibiotic	antibiotic target alteration	vanW; glycopeptide resistance gene cluster						[Clostridium] sphenoides JCM 1415	Bacteria		Firmicutes	Clostridia	Eubacteriales	Lachnospiraceae	Lacrimispora	Lacrimispora sphenoides
F03	vanW gene in vanI cluster	44.77	37.8	glycopeptide antibiotic	antibiotic target alteration	vanW; glycopeptide resistance gene cluster						Lachnospiraceae bacterium GAM79	Bacteria		Firmicutes	Clostridia	Eubacteriales	Lachnospiraceae		Lachnospiraceae bacterium GAM79
F03	vanW gene in vanI cluster	147.99	40	glycopeptide antibiotic	antibiotic target alteration	vanW; glycopeptide resistance gene cluster						unclassified
F03	vanW gene in vanI cluster	143.43	36.27	glycopeptide antibiotic	antibiotic target alteration	vanW; glycopeptide resistance gene cluster						[Clostridium] cf. saccharolyticum K10	Bacteria		Firmicutes	Clostridia	Eubacteriales	Lachnospiraceae	Lacrimispora	Lacrimispora saccharolytica
F03	vanW gene in vanI cluster	172.92	35.9	glycopeptide antibiotic	antibiotic target alteration	vanW; glycopeptide resistance gene cluster						unclassified
F03	vanW gene in vanI cluster	106.7	35.19	glycopeptide antibiotic	antibiotic target alteration	vanW; glycopeptide resistance gene cluster						Eukaryota	Eukaryota
F03	vanW gene in vanI cluster	98.66	33.55	glycopeptide antibiotic	antibiotic target alteration	vanW; glycopeptide resistance gene cluster						Enterocloster bolteae	Bacteria		Firmicutes	Clostridia	Eubacteriales	Lachnospiraceae	Enterocloster	Enterocloster bolteae
F03	vanW gene in vanI cluster	143.43	32.27	glycopeptide antibiotic	antibiotic target alteration	vanW; glycopeptide resistance gene cluster			plasmid.unclassified			Clostridium sp. C1	Bacteria		Firmicutes	Clostridia	Eubacteriales	Clostridiaceae	Clostridium	Clostridium sp. C1
F03	vanW gene in vanI cluster	139.14	29.23	glycopeptide antibiotic	antibiotic target alteration	vanW; glycopeptide resistance gene cluster						cellular organisms
F03	vanW gene in vanI cluster	155.76	29	glycopeptide antibiotic	antibiotic target alteration	vanW; glycopeptide resistance gene cluster						Leptolyngbya sp. O-77	Bacteria		Cyanobacteria		Pseudanabaenales	Leptolyngbyaceae	Leptolyngbya	Leptolyngbya sp. O-77
F03	vanXY gene in vanC cluster	100	100	glycopeptide antibiotic	antibiotic target alteration	glycopeptide resistance gene cluster; vanXY						Enterococcus sp. FDAARGOS_553	Bacteria		Firmicutes	Bacilli	Lactobacillales	Enterococcaceae	Enterococcus	Enterococcus sp. FDAARGOS_553
F03	vanXY gene in vanG cluster	73.62	53.76	glycopeptide antibiotic	antibiotic target alteration	glycopeptide resistance gene cluster; vanXY						[Ruminococcus] torques L2-14	Bacteria		Firmicutes	Clostridia	Eubacteriales	Lachnospiraceae	Mediterraneibacter	[Ruminococcus] torques
F03	vanXY gene in vanG cluster	98.43	52	glycopeptide antibiotic	antibiotic target alteration	glycopeptide resistance gene cluster; vanXY						Mastacembelus armatus	Eukaryota	Metazoa	Chordata	Actinopteri	Synbranchiformes	Mastacembelidae	Mastacembelus	Mastacembelus armatus
F03	vanY gene in vanA cluster	25.08	54.84	glycopeptide antibiotic	antibiotic target alteration	vanY; glycopeptide resistance gene cluster			plasmid.unclassified			Clostridium sp. C1	Bacteria		Firmicutes	Clostridia	Eubacteriales	Clostridiaceae	Clostridium	Clostridium sp. C1
F03	vanY gene in vanA cluster	30.69	39.76	glycopeptide antibiotic	antibiotic target alteration	vanY; glycopeptide resistance gene cluster						cellular organisms
F03	vanY gene in vanB cluster	55.6	49.65	glycopeptide antibiotic	antibiotic target alteration	vanY; glycopeptide resistance gene cluster						Listeria sp. PSOL-1	Bacteria		Firmicutes	Bacilli	Bacillales	Listeriaceae	Listeria	Listeria sp. PSOL-1
F03	vanY gene in vanB cluster	30.6	65	glycopeptide antibiotic	antibiotic target alteration	vanY; glycopeptide resistance gene cluster						Firmicutes	Bacteria		Firmicutes
F03	vanY gene in vanB cluster	20.52	58	glycopeptide antibiotic	antibiotic target alteration	vanY; glycopeptide resistance gene cluster						Massilistercora timonensis	Bacteria		Firmicutes	Clostridia	Eubacteriales		Massilistercora	Massilistercora timonensis
F03	vanY gene in vanB cluster	45.9	40	glycopeptide antibiotic	antibiotic target alteration	vanY; glycopeptide resistance gene cluster						Cervus elaphus	Eukaryota	Metazoa	Chordata	Mammalia	Artiodactyla	Cervidae	Cervus	Cervus elaphus
F03	vanY gene in vanB cluster	38.06	52.48	glycopeptide antibiotic	antibiotic target alteration	vanY; glycopeptide resistance gene cluster						Eukaryota	Eukaryota
F03	vanY gene in vanB cluster	62.31	54.84	glycopeptide antibiotic	antibiotic target alteration	vanY; glycopeptide resistance gene cluster			plasmid.Firmicutes			Protostomia
F03	vanY gene in vanB cluster	73.13	50.46	glycopeptide antibiotic	antibiotic target alteration	vanY; glycopeptide resistance gene cluster			plasmid.unclassified			Bacteria	Bacteria
F03	vanY gene in vanB cluster	153.36	44.71	glycopeptide antibiotic	antibiotic target alteration	vanY; glycopeptide resistance gene cluster						Mellicta athalia	Eukaryota	Metazoa	Arthropoda	Insecta	Lepidoptera	Nymphalidae	Mellicta	Mellicta athalia
F03	vanY gene in vanB cluster	72.01	41.23	glycopeptide antibiotic	antibiotic target alteration	vanY; glycopeptide resistance gene cluster						Blautia argi	Bacteria		Firmicutes	Clostridia	Eubacteriales	Lachnospiraceae	Blautia	Blautia argi
F03	vanY gene in vanB cluster	100.75	40.96	glycopeptide antibiotic	antibiotic target alteration	vanY; glycopeptide resistance gene cluster						Enterococcus faecalis	Bacteria		Firmicutes	Bacilli	Lactobacillales	Enterococcaceae	Enterococcus	Enterococcus faecalis
F03	vanY gene in vanB cluster	61.57	37.67	glycopeptide antibiotic	antibiotic target alteration	vanY; glycopeptide resistance gene cluster						[Ruminococcus] torques L2-14	Bacteria		Firmicutes	Clostridia	Eubacteriales	Lachnospiraceae	Mediterraneibacter	[Ruminococcus] torques
F03	vanY gene in vanG cluster	19.71	70.59	glycopeptide antibiotic	antibiotic target alteration	vanY; glycopeptide resistance gene cluster						[Ruminococcus] torques L2-14	Bacteria		Firmicutes	Clostridia	Eubacteriales	Lachnospiraceae	Mediterraneibacter	[Ruminococcus] torques
F03	vanY gene in vanG cluster	89.61	56.2	glycopeptide antibiotic	antibiotic target alteration	vanY; glycopeptide resistance gene cluster					ssDNA	Bilateria
F03	vanY gene in vanG cluster	98.57	38.87	glycopeptide antibiotic	antibiotic target alteration	vanY; glycopeptide resistance gene cluster						Caprimulgus europaeus	Eukaryota	Metazoa	Chordata	Aves	Caprimulgiformes	Caprimulgidae	Caprimulgus	Caprimulgus europaeus
F03	vanY gene in vanG cluster	93.91	34.55	glycopeptide antibiotic	antibiotic target alteration	vanY; glycopeptide resistance gene cluster						Enterococcus sp. M190262	Bacteria		Firmicutes	Bacilli	Lactobacillales	Enterococcaceae	Enterococcus	Enterococcus sp. M190262
F03	vanY gene in vanG cluster	97.85	32.76	glycopeptide antibiotic	antibiotic target alteration	vanY; glycopeptide resistance gene cluster						root
F03	vanY gene in vanM cluster	62.66	45.92	glycopeptide antibiotic	antibiotic target alteration	vanY; glycopeptide resistance gene cluster						Clostridium sp. C1	Bacteria		Firmicutes	Clostridia	Eubacteriales	Clostridiaceae	Clostridium	Clostridium sp. C1
F03	vanY gene in vanM cluster	78.11	42.48	glycopeptide antibiotic	antibiotic target alteration	vanY; glycopeptide resistance gene cluster			plasmid.Firmicutes			Enterococcus faecium	Bacteria		Firmicutes	Bacilli	Lactobacillales	Enterococcaceae	Enterococcus	Enterococcus faecium
F03	vanY gene in vanM cluster	87.12	36.23	glycopeptide antibiotic	antibiotic target alteration	vanY; glycopeptide resistance gene cluster			plasmid.unclassified			Dicrocoelium dendriticum	Eukaryota	Metazoa	Platyhelminthes	Trematoda	Plagiorchiida	Dicrocoeliidae	Dicrocoelium	Dicrocoelium dendriticum
F03	vanY gene in vanM cluster	150.64	35.62	glycopeptide antibiotic	antibiotic target alteration	vanY; glycopeptide resistance gene cluster			plasmid.Firmicutes			Leptotrichia sp. oral taxon 221	Bacteria		Fusobacteria	Fusobacteriia	Fusobacteriales	Leptotrichiaceae	Leptotrichia	Leptotrichia sp. oral taxon 221
F03	vanY gene in vanM cluster	69.96	31.51	glycopeptide antibiotic	antibiotic target alteration	vanY; glycopeptide resistance gene cluster					dsDNAphage	Siphoviridae sp.	Viruses	Heunggongvirae	Uroviricota	Caudoviricetes	Caudovirales	Siphoviridae		Siphoviridae sp.
F03	YojI	100	99.09	peptide antibiotic	antibiotic efflux	ATP-binding cassette (ABC) antibiotic efflux pump						Escherichia coli	Bacteria		Proteobacteria	Gammaproteobacteria	Enterobacterales	Enterobacteriaceae	Escherichia	Escherichia coli
F04	AAC(6')-Ii	100	99.45	aminoglycoside antibiotic	antibiotic inactivation	AAC(6')			plasmid.Firmicutes			Enterococcus faecium	Bacteria		Firmicutes	Bacilli	Lactobacillales	Enterococcaceae	Enterococcus	Enterococcus faecium
F04	AAC(6')-Im	100	96.07	aminoglycoside antibiotic	antibiotic inactivation	AAC(6')						Clostridium sp. C1	Bacteria		Firmicutes	Clostridia	Eubacteriales	Clostridiaceae	Clostridium	Clostridium sp. C1
F04	aadA5	92.75	100	aminoglycoside antibiotic	antibiotic inactivation	ANT(3'')			plasmid.Proteobacteria	Tn6196		Escherichia coli	Bacteria		Proteobacteria	Gammaproteobacteria	Enterobacterales	Enterobacteriaceae	Escherichia	Escherichia coli
F04	acrB	100	99.81	fluoroquinolone antibiotic; cephalosporin; glycylcycline; penam; tetracycline antibiotic; rifamycin antibiotic; phenicol antibiotic; disinfecting agents and antiseptics	antibiotic efflux	resistance-nodulation-cell division (RND) antibiotic efflux pump						Escherichia coli O145	Bacteria		Proteobacteria	Gammaproteobacteria	Enterobacterales	Enterobacteriaceae	Escherichia	Escherichia coli
F04	acrD	100	99.9	aminoglycoside antibiotic	antibiotic efflux	resistance-nodulation-cell division (RND) antibiotic efflux pump						Escherichia coli O25b:H4-ST131	Bacteria		Proteobacteria	Gammaproteobacteria	Enterobacterales	Enterobacteriaceae	Escherichia	Escherichia coli
F04	AcrE	100	99.48	fluoroquinolone antibiotic; cephalosporin; cephamycin; penam	antibiotic efflux	resistance-nodulation-cell division (RND) antibiotic efflux pump						Escherichia coli	Bacteria		Proteobacteria	Gammaproteobacteria	Enterobacterales	Enterobacteriaceae	Escherichia	Escherichia coli
F04	AcrF	100	99.52	fluoroquinolone antibiotic; cephalosporin; cephamycin; penam	antibiotic efflux	resistance-nodulation-cell division (RND) antibiotic efflux pump						Escherichia coli	Bacteria		Proteobacteria	Gammaproteobacteria	Enterobacterales	Enterobacteriaceae	Escherichia	Escherichia coli
F04	AcrS	100	98.64	fluoroquinolone antibiotic; cephalosporin; glycylcycline; cephamycin; penam; tetracycline antibiotic; rifamycin antibiotic; phenicol antibiotic; disinfecting agents and antiseptics	antibiotic efflux	resistance-nodulation-cell division (RND) antibiotic efflux pump						Escherichia coli	Bacteria		Proteobacteria	Gammaproteobacteria	Enterobacterales	Enterobacteriaceae	Escherichia	Escherichia coli
F04	APH(2'')-Ig	100	100	aminoglycoside antibiotic	antibiotic inactivation	APH(2'')						uncultured bacterium	Bacteria							uncultured bacterium
F04	APH(2'')-IIa	100	95.32	aminoglycoside antibiotic	antibiotic inactivation	APH(2'')						Clostridium sp. C1	Bacteria		Firmicutes	Clostridia	Eubacteriales	Clostridiaceae	Clostridium	Clostridium sp. C1
F04	APH(3'')-Ib	100	99.63	aminoglycoside antibiotic	antibiotic inactivation	APH(3'')			plasmid.Proteobacteria	IS26		Escherichia coli	Bacteria		Proteobacteria	Gammaproteobacteria	Enterobacterales	Enterobacteriaceae	Escherichia	Escherichia coli
F04	APH(3')-IIIa	100	100	aminoglycoside antibiotic	antibiotic inactivation	APH(3')						Lachnospiraceae bacterium KGMB03038	Bacteria		Firmicutes	Clostridia	Eubacteriales	Lachnospiraceae		Lachnospiraceae bacterium KGMB03038
F04	APH(6)-Id	100	99.64	aminoglycoside antibiotic	antibiotic inactivation	APH(6)			plasmid.Proteobacteria	IS26		Escherichia coli	Bacteria		Proteobacteria	Gammaproteobacteria	Enterobacterales	Enterobacteriaceae	Escherichia	Escherichia coli
F04	bacA	100	99.63	peptide antibiotic	antibiotic target alteration	undecaprenyl pyrophosphate related proteins				ISEc41		Escherichia coli O55:H7	Bacteria		Proteobacteria	Gammaproteobacteria	Enterobacterales	Enterobacteriaceae	Escherichia	Escherichia coli
F04	baeR	100	100	aminoglycoside antibiotic; aminocoumarin antibiotic	antibiotic efflux	resistance-nodulation-cell division (RND) antibiotic efflux pump						Escherichia coli	Bacteria		Proteobacteria	Gammaproteobacteria	Enterobacterales	Enterobacteriaceae	Escherichia	Escherichia coli
F04	baeR	104.17	99.58	aminoglycoside antibiotic; aminocoumarin antibiotic	antibiotic efflux	resistance-nodulation-cell division (RND) antibiotic efflux pump			plasmid.Proteobacteria			Escherichia coli	Bacteria		Proteobacteria	Gammaproteobacteria	Enterobacterales	Enterobacteriaceae	Escherichia	Escherichia coli
F04	baeS	100	100	aminoglycoside antibiotic; aminocoumarin antibiotic	antibiotic efflux	resistance-nodulation-cell division (RND) antibiotic efflux pump						Escherichia coli	Bacteria		Proteobacteria	Gammaproteobacteria	Enterobacterales	Enterobacteriaceae	Escherichia	Escherichia coli
F04	baeS	100	95.93	aminoglycoside antibiotic; aminocoumarin antibiotic	antibiotic efflux	resistance-nodulation-cell division (RND) antibiotic efflux pump						Enterobacteriaceae	Bacteria		Proteobacteria	Gammaproteobacteria	Enterobacterales	Enterobacteriaceae
F04	catI	100	100	phenicol antibiotic	antibiotic inactivation	chloramphenicol acetyltransferase (CAT)			plasmid.Proteobacteria	Tn6196		Escherichia coli	Bacteria		Proteobacteria	Gammaproteobacteria	Enterobacterales	Enterobacteriaceae	Escherichia	Escherichia coli
F04	CMY-132	87.66	77.84	cephamycin	antibiotic inactivation	CMY beta-lactamase						Escherichia coli	Bacteria		Proteobacteria	Gammaproteobacteria	Enterobacterales	Enterobacteriaceae	Escherichia	Escherichia coli
F04	cpxA	100	100	aminoglycoside antibiotic; aminocoumarin antibiotic	antibiotic efflux	resistance-nodulation-cell division (RND) antibiotic efflux pump						Escherichia coli	Bacteria		Proteobacteria	Gammaproteobacteria	Enterobacterales	Enterobacteriaceae	Escherichia	Escherichia coli
F04	CRP	100	99.52	macrolide antibiotic; fluoroquinolone antibiotic; penam	antibiotic efflux	resistance-nodulation-cell division (RND) antibiotic efflux pump						Escherichia coli	Bacteria		Proteobacteria	Gammaproteobacteria	Enterobacterales	Enterobacteriaceae	Escherichia	Escherichia coli
F04	dfrA17	115.92	99.36	diaminopyrimidine antibiotic	antibiotic target replacement	trimethoprim resistant dihydrofolate reductase dfr			plasmid.Proteobacteria	Tn6196		Escherichia coli	Bacteria		Proteobacteria	Gammaproteobacteria	Enterobacterales	Enterobacteriaceae	Escherichia	Escherichia coli
F04	dfrE	100	98.78	diaminopyrimidine antibiotic	antibiotic target replacement	trimethoprim resistant dihydrofolate reductase dfr						Enterococcus faecalis	Bacteria		Firmicutes	Bacilli	Lactobacillales	Enterococcaceae	Enterococcus	Enterococcus faecalis
F04	dfrF	95.73	100	diaminopyrimidine antibiotic	antibiotic target replacement	trimethoprim resistant dihydrofolate reductase dfr			plasmid.Firmicutes			Clostridium sp. C1	Bacteria		Firmicutes	Clostridia	Eubacteriales	Clostridiaceae	Clostridium	Clostridium sp. C1
F04	efmA	100	100	macrolide antibiotic; fluoroquinolone antibiotic	antibiotic efflux	major facilitator superfamily (MFS) antibiotic efflux pump						Enterococcus faecium	Bacteria		Firmicutes	Bacilli	Lactobacillales	Enterococcaceae	Enterococcus	Enterococcus faecium
F04	efrA	100	99.48	macrolide antibiotic; fluoroquinolone antibiotic; rifamycin antibiotic	antibiotic efflux	ATP-binding cassette (ABC) antibiotic efflux pump						Enterococcus sp. M190262	Bacteria		Firmicutes	Bacilli	Lactobacillales	Enterococcaceae	Enterococcus	Enterococcus sp. M190262
F04	efrA	100.17	82.81	macrolide antibiotic; fluoroquinolone antibiotic; rifamycin antibiotic	antibiotic efflux	ATP-binding cassette (ABC) antibiotic efflux pump						Enterococcus faecalis	Bacteria		Firmicutes	Bacilli	Lactobacillales	Enterococcaceae	Enterococcus	Enterococcus faecalis
F04	efrA	100.35	79.69	macrolide antibiotic; fluoroquinolone antibiotic; rifamycin antibiotic	antibiotic efflux	ATP-binding cassette (ABC) antibiotic efflux pump						Enterococcus faecium Aus0085	Bacteria		Firmicutes	Bacilli	Lactobacillales	Enterococcaceae	Enterococcus	Enterococcus faecium
F04	emeA	97.71	97.71	disinfecting agents and antiseptics	antibiotic efflux	multidrug and toxic compound extrusion (MATE) transporter			plasmid.Firmicutes			Enterococcus faecalis	Bacteria		Firmicutes	Bacilli	Lactobacillales	Enterococcaceae	Enterococcus	Enterococcus faecalis
F04	emrA	100	99.74	fluoroquinolone antibiotic	antibiotic efflux	major facilitator superfamily (MFS) antibiotic efflux pump						Escherichia coli	Bacteria		Proteobacteria	Gammaproteobacteria	Enterobacterales	Enterobacteriaceae	Escherichia	Escherichia coli
F04	emrB	100	99.8	fluoroquinolone antibiotic	antibiotic efflux	major facilitator superfamily (MFS) antibiotic efflux pump						Escherichia coli	Bacteria		Proteobacteria	Gammaproteobacteria	Enterobacterales	Enterobacteriaceae	Escherichia	Escherichia coli
F04	emrK	110.26	98.86	tetracycline antibiotic	antibiotic efflux	major facilitator superfamily (MFS) antibiotic efflux pump						Escherichia coli	Bacteria		Proteobacteria	Gammaproteobacteria	Enterobacterales	Enterobacteriaceae	Escherichia	Escherichia coli
F04	emrR	100	99.43	fluoroquinolone antibiotic	antibiotic efflux	major facilitator superfamily (MFS) antibiotic efflux pump						Escherichia coli	Bacteria		Proteobacteria	Gammaproteobacteria	Enterobacterales	Enterobacteriaceae	Escherichia	Escherichia coli
F04	emrY	100	99.8	tetracycline antibiotic	antibiotic efflux	major facilitator superfamily (MFS) antibiotic efflux pump						Escherichia coli	Bacteria		Proteobacteria	Gammaproteobacteria	Enterobacterales	Enterobacteriaceae	Escherichia	Escherichia coli
F04	eptA	101.83	96.53	peptide antibiotic	antibiotic target alteration	pmr phosphoethanolamine transferase						Escherichia coli O25:H4	Bacteria		Proteobacteria	Gammaproteobacteria	Enterobacterales	Enterobacteriaceae	Escherichia	Escherichia coli
F04	Erm(52)	100	100	macrolide antibiotic; lincosamide antibiotic; streptogramin antibiotic	antibiotic target alteration	Erm 23S ribosomal RNA methyltransferase						Flavonifractor plautii	Bacteria		Firmicutes	Clostridia	Eubacteriales	Oscillospiraceae	Flavonifractor	Flavonifractor plautii
F04	ErmB	98.79	98.78	macrolide antibiotic; lincosamide antibiotic; streptogramin antibiotic; streptogramin A antibiotic; streptogramin B antibiotic	antibiotic target alteration	Erm 23S ribosomal RNA methyltransferase						Faecalibacterium prausnitzii	Bacteria		Firmicutes	Clostridia	Eubacteriales	Oscillospiraceae	Faecalibacterium	Faecalibacterium prausnitzii
F04	ErmG	100	99.18	macrolide antibiotic; lincosamide antibiotic; streptogramin antibiotic; streptogramin A antibiotic; streptogramin B antibiotic	antibiotic target alteration	Erm 23S ribosomal RNA methyltransferase			plasmid.unclassified			Christensenella sp. Marseille-P3954	Bacteria		Firmicutes	Clostridia	Eubacteriales	Christensenellaceae	Christensenella	Christensenella sp. Marseille-P3954
F04	Escherichia coli acrA	100	99.75	fluoroquinolone antibiotic; cephalosporin; glycylcycline; penam; tetracycline antibiotic; rifamycin antibiotic; phenicol antibiotic; disinfecting agents and antiseptics	antibiotic efflux	resistance-nodulation-cell division (RND) antibiotic efflux pump						Escherichia coli O145	Bacteria		Proteobacteria	Gammaproteobacteria	Enterobacterales	Enterobacteriaceae	Escherichia	Escherichia coli
F04	Escherichia coli AcrAB-TolC with AcrR mutation conferring resistance to ciprofloxacin, tetracycline, and ceftazidime	100	100	fluoroquinolone antibiotic; cephalosporin; glycylcycline; penam; tetracycline antibiotic; rifamycin antibiotic; phenicol antibiotic; disinfecting agents and antiseptics	antibiotic target alteration; antibiotic efflux	resistance-nodulation-cell division (RND) antibiotic efflux pump						Escherichia coli O145	Bacteria		Proteobacteria	Gammaproteobacteria	Enterobacterales	Enterobacteriaceae	Escherichia	Escherichia coli
F04	Escherichia coli AcrAB-TolC with MarR mutations conferring resistance to ciprofloxacin and tetracycline	100	98.61	fluoroquinolone antibiotic; cephalosporin; glycylcycline; penam; tetracycline antibiotic; rifamycin antibiotic; phenicol antibiotic; disinfecting agents and antiseptics	antibiotic target alteration; antibiotic efflux	resistance-nodulation-cell division (RND) antibiotic efflux pump						Escherichia coli	Bacteria		Proteobacteria	Gammaproteobacteria	Enterobacterales	Enterobacteriaceae	Escherichia	Escherichia coli
F04	Escherichia coli EF-Tu mutants conferring resistance to Pulvomycin	85.33	100	elfamycin antibiotic	antibiotic target alteration	elfamycin resistant EF-Tu						Escherichia coli	Bacteria		Proteobacteria	Gammaproteobacteria	Enterobacterales	Enterobacteriaceae	Escherichia	Escherichia coli
F04	Escherichia coli emrE	100	98.18	macrolide antibiotic	antibiotic efflux	small multidrug resistance (SMR) antibiotic efflux pump					dsDNAphage	Escherichia coli ATCC 8739	Bacteria		Proteobacteria	Gammaproteobacteria	Enterobacterales	Enterobacteriaceae	Escherichia	Escherichia coli
F04	Escherichia coli GlpT with mutation conferring resistance to fosfomycin	100	99.78	phosphonic acid antibiotic	antibiotic target alteration	antibiotic-resistant GlpT						Escherichia coli O167:H26	Bacteria		Proteobacteria	Gammaproteobacteria	Enterobacterales	Enterobacteriaceae	Escherichia	Escherichia coli
F04	Escherichia coli mdfA	100	97.07	tetracycline antibiotic; disinfecting agents and antiseptics	antibiotic efflux	major facilitator superfamily (MFS) antibiotic efflux pump						Escherichia coli	Bacteria		Proteobacteria	Gammaproteobacteria	Enterobacterales	Enterobacteriaceae	Escherichia	Escherichia coli
F04	Escherichia coli PtsI with mutation conferring resistance to fosfomycin	100	99.65	phosphonic acid antibiotic	antibiotic target alteration	antibiotic-resistant ptsI phosphotransferase						Escherichia coli	Bacteria		Proteobacteria	Gammaproteobacteria	Enterobacterales	Enterobacteriaceae	Escherichia	Escherichia coli
F04	Escherichia coli soxR with mutation conferring antibiotic resistance	100	99.35	fluoroquinolone antibiotic; cephalosporin; glycylcycline; penam; tetracycline antibiotic; rifamycin antibiotic; phenicol antibiotic; disinfecting agents and antiseptics	antibiotic target alteration; antibiotic efflux	ATP-binding cassette (ABC) antibiotic efflux pump; major facilitator superfamily (MFS) antibiotic efflux pump; resistance-nodulation-cell division (RND) antibiotic efflux pump						Escherichia coli O25:H4	Bacteria		Proteobacteria	Gammaproteobacteria	Enterobacterales	Enterobacteriaceae	Escherichia	Escherichia coli
F04	Escherichia coli soxS with mutation conferring antibiotic resistance	100	100	fluoroquinolone antibiotic; monobactam; carbapenem; cephalosporin; glycylcycline; cephamycin; penam; tetracycline antibiotic; rifamycin antibiotic; phenicol antibiotic; penem; disinfecting agents and antiseptics	antibiotic target alteration; antibiotic efflux; reduced permeability to antibiotic	ATP-binding cassette (ABC) antibiotic efflux pump; major facilitator superfamily (MFS) antibiotic efflux pump; resistance-nodulation-cell division (RND) antibiotic efflux pump; General Bacterial Porin with reduced permeability to beta-lactams						Escherichia coli O25:H4	Bacteria		Proteobacteria	Gammaproteobacteria	Enterobacterales	Enterobacteriaceae	Escherichia	Escherichia coli
F04	Escherichia coli soxS with mutation conferring antibiotic resistance	100	100	fluoroquinolone antibiotic; monobactam; carbapenem; cephalosporin; glycylcycline; cephamycin; penam; tetracycline antibiotic; rifamycin antibiotic; phenicol antibiotic; penem; disinfecting agents and antiseptics	antibiotic target alteration; antibiotic efflux; reduced permeability to antibiotic	ATP-binding cassette (ABC) antibiotic efflux pump; major facilitator superfamily (MFS) antibiotic efflux pump; resistance-nodulation-cell division (RND) antibiotic efflux pump; General Bacterial Porin with reduced permeability to beta-lactams			plasmid.Proteobacteria			Escherichia coli	Bacteria		Proteobacteria	Gammaproteobacteria	Enterobacterales	Enterobacteriaceae	Escherichia	Escherichia coli
F04	Escherichia coli UhpT with mutation conferring resistance to fosfomycin	100	99.78	phosphonic acid antibiotic	antibiotic target alteration	antibiotic-resistant UhpT						Escherichia coli	Bacteria		Proteobacteria	Gammaproteobacteria	Enterobacterales	Enterobacteriaceae	Escherichia	Escherichia coli
F04	evgA	100	100	macrolide antibiotic; fluoroquinolone antibiotic; penam; tetracycline antibiotic	antibiotic efflux	major facilitator superfamily (MFS) antibiotic efflux pump; resistance-nodulation-cell division (RND) antibiotic efflux pump						Escherichia coli	Bacteria		Proteobacteria	Gammaproteobacteria	Enterobacterales	Enterobacteriaceae	Escherichia	Escherichia coli
F04	evgS	100	96.57	macrolide antibiotic; fluoroquinolone antibiotic; penam; tetracycline antibiotic	antibiotic efflux	major facilitator superfamily (MFS) antibiotic efflux pump; resistance-nodulation-cell division (RND) antibiotic efflux pump						Escherichia coli	Bacteria		Proteobacteria	Gammaproteobacteria	Enterobacterales	Enterobacteriaceae	Escherichia	Escherichia coli
F04	gadW	100	100	macrolide antibiotic; fluoroquinolone antibiotic; penam	antibiotic efflux	resistance-nodulation-cell division (RND) antibiotic efflux pump			plasmid.Proteobacteria			Escherichia coli	Bacteria		Proteobacteria	Gammaproteobacteria	Enterobacterales	Enterobacteriaceae	Escherichia	Escherichia coli
F04	gadW	100	94.63	macrolide antibiotic; fluoroquinolone antibiotic; penam	antibiotic efflux	resistance-nodulation-cell division (RND) antibiotic efflux pump						Escherichia coli	Bacteria		Proteobacteria	Gammaproteobacteria	Enterobacterales	Enterobacteriaceae	Escherichia	Escherichia coli
F04	gadX	100	99.64	macrolide antibiotic; fluoroquinolone antibiotic; penam	antibiotic efflux	resistance-nodulation-cell division (RND) antibiotic efflux pump						Escherichia coli	Bacteria		Proteobacteria	Gammaproteobacteria	Enterobacterales	Enterobacteriaceae	Escherichia	Escherichia coli
F04	gadX	100	93.07	macrolide antibiotic; fluoroquinolone antibiotic; penam	antibiotic efflux	resistance-nodulation-cell division (RND) antibiotic efflux pump						Escherichia coli	Bacteria		Proteobacteria	Gammaproteobacteria	Enterobacterales	Enterobacteriaceae	Escherichia	Escherichia coli
F04	Haemophilus influenzae PBP3 conferring resistance to beta-lactam antibiotics	96.39	53.29	cephalosporin; cephamycin; penam	antibiotic target alteration	Penicillin-binding protein mutations conferring resistance to beta-lactam antibiotics						Escherichia coli	Bacteria		Proteobacteria	Gammaproteobacteria	Enterobacterales	Enterobacteriaceae	Escherichia	Escherichia coli
F04	H-NS	100	100	macrolide antibiotic; fluoroquinolone antibiotic; cephalosporin; cephamycin; penam; tetracycline antibiotic	antibiotic efflux	major facilitator superfamily (MFS) antibiotic efflux pump; resistance-nodulation-cell division (RND) antibiotic efflux pump						Escherichia coli O27:H7	Bacteria		Proteobacteria	Gammaproteobacteria	Enterobacterales	Enterobacteriaceae	Escherichia	Escherichia coli
F04	kdpE	100	99.56	aminoglycoside antibiotic	antibiotic efflux	kdpDE						Escherichia coli	Bacteria		Proteobacteria	Gammaproteobacteria	Enterobacterales	Enterobacteriaceae	Escherichia	Escherichia coli
F04	kdpE	100	99.55	aminoglycoside antibiotic	antibiotic efflux	kdpDE						Escherichia coli O157:H7	Bacteria		Proteobacteria	Gammaproteobacteria	Enterobacterales	Enterobacteriaceae	Escherichia	Escherichia coli
F04	Klebsiella pneumoniae KpnE	100.83	82.2	macrolide antibiotic; aminoglycoside antibiotic; cephalosporin; tetracycline antibiotic; peptide antibiotic; rifamycin antibiotic; disinfecting agents and antiseptics	antibiotic efflux	major facilitator superfamily (MFS) antibiotic efflux pump						Escherichia coli	Bacteria		Proteobacteria	Gammaproteobacteria	Enterobacterales	Enterobacteriaceae	Escherichia	Escherichia coli
F04	Klebsiella pneumoniae KpnF	100	84.4	macrolide antibiotic; aminoglycoside antibiotic; cephalosporin; tetracycline antibiotic; peptide antibiotic; rifamycin antibiotic; disinfecting agents and antiseptics	antibiotic efflux	major facilitator superfamily (MFS) antibiotic efflux pump						Escherichia coli	Bacteria		Proteobacteria	Gammaproteobacteria	Enterobacterales	Enterobacteriaceae	Escherichia	Escherichia coli
F04	lnuC	100	97.56	lincosamide antibiotic	antibiotic inactivation	lincosamide nucleotidyltransferase (LNU)				MTnSag1		Blautia pseudococcoides	Bacteria		Firmicutes	Clostridia	Eubacteriales	Lachnospiraceae	Blautia	Blautia pseudococcoides
F04	lsaA	100	99.4	lincosamide antibiotic; streptogramin antibiotic; streptogramin A antibiotic; streptogramin B antibiotic; pleuromutilin antibiotic	antibiotic target protection	lsa-type ABC-F protein						Enterococcus faecalis ATCC 29212	Bacteria		Firmicutes	Bacilli	Lactobacillales	Enterococcaceae	Enterococcus	Enterococcus faecalis
F04	marA	100	99.21	fluoroquinolone antibiotic; monobactam; carbapenem; cephalosporin; glycylcycline; cephamycin; penam; tetracycline antibiotic; rifamycin antibiotic; phenicol antibiotic; penem; disinfecting agents and antiseptics	antibiotic efflux; reduced permeability to antibiotic	resistance-nodulation-cell division (RND) antibiotic efflux pump; General Bacterial Porin with reduced permeability to beta-lactams						Escherichia coli	Bacteria		Proteobacteria	Gammaproteobacteria	Enterobacterales	Enterobacteriaceae	Escherichia	Escherichia coli
F04	mdtA	100	98.55	aminocoumarin antibiotic	antibiotic efflux	resistance-nodulation-cell division (RND) antibiotic efflux pump				ISKpn8, IS421		Escherichia coli	Bacteria		Proteobacteria	Gammaproteobacteria	Enterobacterales	Enterobacteriaceae	Escherichia	Escherichia coli
F04	mdtB	100	99.81	aminocoumarin antibiotic	antibiotic efflux	resistance-nodulation-cell division (RND) antibiotic efflux pump				ISKpn8, IS421		Escherichia coli	Bacteria		Proteobacteria	Gammaproteobacteria	Enterobacterales	Enterobacteriaceae	Escherichia	Escherichia coli
F04	mdtC	100	98.73	aminocoumarin antibiotic	antibiotic efflux	resistance-nodulation-cell division (RND) antibiotic efflux pump				ISKpn8, IS421		Escherichia coli	Bacteria		Proteobacteria	Gammaproteobacteria	Enterobacterales	Enterobacteriaceae	Escherichia	Escherichia coli
F04	mdtE	100	99.74	macrolide antibiotic; fluoroquinolone antibiotic; penam	antibiotic efflux	resistance-nodulation-cell division (RND) antibiotic efflux pump						Escherichia coli	Bacteria		Proteobacteria	Gammaproteobacteria	Enterobacterales	Enterobacteriaceae	Escherichia	Escherichia coli
F04	mdtF	100	99.52	macrolide antibiotic; fluoroquinolone antibiotic; penam	antibiotic efflux	resistance-nodulation-cell division (RND) antibiotic efflux pump						Escherichia coli	Bacteria		Proteobacteria	Gammaproteobacteria	Enterobacterales	Enterobacteriaceae	Escherichia	Escherichia coli
F04	mdtG	100	99.75	phosphonic acid antibiotic	antibiotic efflux	major facilitator superfamily (MFS) antibiotic efflux pump						Escherichia coli O2:H6	Bacteria		Proteobacteria	Gammaproteobacteria	Enterobacterales	Enterobacteriaceae	Escherichia	Escherichia coli
F04	mdtH	100	100	fluoroquinolone antibiotic	antibiotic efflux	major facilitator superfamily (MFS) antibiotic efflux pump						Escherichia coli O2:H6	Bacteria		Proteobacteria	Gammaproteobacteria	Enterobacterales	Enterobacteriaceae	Escherichia	Escherichia coli
F04	mdtM	100	98.05	fluoroquinolone antibiotic; lincosamide antibiotic; nucleoside antibiotic; phenicol antibiotic; disinfecting agents and antiseptics	antibiotic efflux	major facilitator superfamily (MFS) antibiotic efflux pump			plasmid.Proteobacteria			Escherichia coli	Bacteria		Proteobacteria	Gammaproteobacteria	Enterobacterales	Enterobacteriaceae	Escherichia	Escherichia coli
F04	mdtN	100	98.83	nucleoside antibiotic; disinfecting agents and antiseptics	antibiotic efflux	major facilitator superfamily (MFS) antibiotic efflux pump						Escherichia coli O25:H4	Bacteria		Proteobacteria	Gammaproteobacteria	Enterobacterales	Enterobacteriaceae	Escherichia	Escherichia coli
F04	mdtO	100	98.39	nucleoside antibiotic; disinfecting agents and antiseptics	antibiotic efflux	major facilitator superfamily (MFS) antibiotic efflux pump						Escherichia coli O25:H4	Bacteria		Proteobacteria	Gammaproteobacteria	Enterobacterales	Enterobacteriaceae	Escherichia	Escherichia coli
F04	mdtP	100	98.16	nucleoside antibiotic; disinfecting agents and antiseptics	antibiotic efflux	major facilitator superfamily (MFS) antibiotic efflux pump						Escherichia coli O25:H4	Bacteria		Proteobacteria	Gammaproteobacteria	Enterobacterales	Enterobacteriaceae	Escherichia	Escherichia coli
F04	mefH	377.98	74.07	macrolide antibiotic	antibiotic efflux	major facilitator superfamily (MFS) antibiotic efflux pump						[Clostridium] scindens	Bacteria		Firmicutes	Clostridia	Eubacteriales	Lachnospiraceae	Lachnoclostridium	[Clostridium] scindens
F04	mefH	338.53	69.44	macrolide antibiotic	antibiotic efflux	major facilitator superfamily (MFS) antibiotic efflux pump						Enterococcus cecorum	Bacteria		Firmicutes	Bacilli	Lactobacillales	Enterococcaceae	Enterococcus	Enterococcus cecorum
F04	mefH	377.98	69.44	macrolide antibiotic	antibiotic efflux	major facilitator superfamily (MFS) antibiotic efflux pump			plasmid.Proteobacteria			unclassified
F04	mefH	220.18	67.01	macrolide antibiotic	antibiotic efflux	major facilitator superfamily (MFS) antibiotic efflux pump			plasmid.Firmicutes			Lachnospiraceae bacterium Choco86	Bacteria		Firmicutes	Clostridia	Eubacteriales	Lachnospiraceae		Lachnospiraceae bacterium Choco86
F04	mefH	397.25	66.06	macrolide antibiotic	antibiotic efflux	major facilitator superfamily (MFS) antibiotic efflux pump						Enterococcus cecorum	Bacteria		Firmicutes	Bacilli	Lactobacillales	Enterococcaceae	Enterococcus	Enterococcus cecorum
F04	mefH	377.98	65.74	macrolide antibiotic	antibiotic efflux	major facilitator superfamily (MFS) antibiotic efflux pump						Lachnoclostridium phocaeense	Bacteria		Firmicutes	Clostridia	Eubacteriales	Lachnospiraceae	Lachnoclostridium	Lachnoclostridium phocaeense
F04	msbA	100	99.66	nitroimidazole antibiotic	antibiotic efflux	ATP-binding cassette (ABC) antibiotic efflux pump						Escherichia coli	Bacteria		Proteobacteria	Gammaproteobacteria	Enterobacterales	Enterobacteriaceae	Escherichia	Escherichia coli
F04	nimA	93.18	60.49	nitroimidazole antibiotic	antibiotic inactivation	nitroimidazole reductase						Coprococcus catus GD/7	Bacteria		Firmicutes	Clostridia	Eubacteriales	Lachnospiraceae	Coprococcus	Coprococcus catus
F04	nimA	93.18	59.76	nitroimidazole antibiotic	antibiotic inactivation	nitroimidazole reductase						Clostridiales bacterium CCNA10	Bacteria		Firmicutes	Clostridia	Eubacteriales			Clostridiales bacterium CCNA10
F04	nimA	93.18	57.5	nitroimidazole antibiotic	antibiotic inactivation	nitroimidazole reductase						Flavonifractor plautii	Bacteria		Firmicutes	Clostridia	Eubacteriales	Oscillospiraceae	Flavonifractor	Flavonifractor plautii
F04	nimA	94.32	55.56	nitroimidazole antibiotic	antibiotic inactivation	nitroimidazole reductase						Blautia producta	Bacteria		Firmicutes	Clostridia	Eubacteriales	Lachnospiraceae	Blautia	Blautia producta
F04	nimA	91.48	54.04	nitroimidazole antibiotic	antibiotic inactivation	nitroimidazole reductase						Pseudomonas yamanorum	Bacteria		Proteobacteria	Gammaproteobacteria	Pseudomonadales	Pseudomonadaceae	Pseudomonas	Pseudomonas yamanorum
F04	nimE	101.18	55.49	nitroimidazole antibiotic	antibiotic inactivation	nitroimidazole reductase						Firmicutes	Bacteria		Firmicutes
F04	nimG	102.44	62.5	nitroimidazole antibiotic	antibiotic inactivation	nitroimidazole reductase						Lachnospiraceae bacterium KGMB03038	Bacteria		Firmicutes	Clostridia	Eubacteriales	Lachnospiraceae		Lachnospiraceae bacterium KGMB03038
F04	nimG	112.2	61.73	nitroimidazole antibiotic	antibiotic inactivation	nitroimidazole reductase						Flavonifractor plautii	Bacteria		Firmicutes	Clostridia	Eubacteriales	Oscillospiraceae	Flavonifractor	Flavonifractor plautii
F04	nimG	98.78	60.13	nitroimidazole antibiotic	antibiotic inactivation	nitroimidazole reductase						[Ruminococcus] torques L2-14	Bacteria		Firmicutes	Clostridia	Eubacteriales	Lachnospiraceae	Mediterraneibacter	[Ruminococcus] torques
F04	nimG	101.22	60.12	nitroimidazole antibiotic	antibiotic inactivation	nitroimidazole reductase						Enterocloster bolteae	Bacteria		Firmicutes	Clostridia	Eubacteriales	Lachnospiraceae	Enterocloster	Enterocloster bolteae
F04	nimG	99.39	60.12	nitroimidazole antibiotic	antibiotic inactivation	nitroimidazole reductase						Enterocloster bolteae	Bacteria		Firmicutes	Clostridia	Eubacteriales	Lachnospiraceae	Enterocloster	Enterocloster bolteae
F04	nimG	96.95	55.97	nitroimidazole antibiotic	antibiotic inactivation	nitroimidazole reductase						Flavobacterium psychrophilum	Bacteria		Bacteroidetes	Flavobacteriia	Flavobacteriales	Flavobacteriaceae	Flavobacterium	Flavobacterium psychrophilum
F04	nimG	100	54.38	nitroimidazole antibiotic	antibiotic inactivation	nitroimidazole reductase						Faecalibacterium prausnitzii	Bacteria		Firmicutes	Clostridia	Eubacteriales	Oscillospiraceae	Faecalibacterium	Faecalibacterium prausnitzii
F04	PmrF	100	99.07	peptide antibiotic	antibiotic target alteration	pmr phosphoethanolamine transferase						Escherichia coli O167:H26	Bacteria		Proteobacteria	Gammaproteobacteria	Enterobacterales	Enterobacteriaceae	Escherichia	Escherichia coli
F04	poxtA	116.42	35.56	tetracycline antibiotic; oxazolidinone antibiotic; phenicol antibiotic	antibiotic target protection	Miscellaneous ABC-F subfamily ATP-binding cassette ribosomal protection proteins						Lachnoclostridium phocaeense	Bacteria		Firmicutes	Clostridia	Eubacteriales	Lachnospiraceae	Lachnoclostridium	Lachnoclostridium phocaeense
F04	poxtA	121.59	34.62	tetracycline antibiotic; oxazolidinone antibiotic; phenicol antibiotic	antibiotic target protection	Miscellaneous ABC-F subfamily ATP-binding cassette ribosomal protection proteins						Chaetomium arcuatum	Eukaryota	Fungi	Ascomycota	Sordariomycetes	Sordariales	Chaetomiaceae	Chaetomium	Chaetomium arcuatum
F04	poxtA	121.77	34.57	tetracycline antibiotic; oxazolidinone antibiotic; phenicol antibiotic	antibiotic target protection	Miscellaneous ABC-F subfamily ATP-binding cassette ribosomal protection proteins						Enterocloster bolteae	Bacteria		Firmicutes	Clostridia	Eubacteriales	Lachnospiraceae	Enterocloster	Enterocloster bolteae
F04	poxtA	117.34	33.9	tetracycline antibiotic; oxazolidinone antibiotic; phenicol antibiotic	antibiotic target protection	Miscellaneous ABC-F subfamily ATP-binding cassette ribosomal protection proteins						Blautia argi	Bacteria		Firmicutes	Clostridia	Eubacteriales	Lachnospiraceae	Blautia	Blautia argi
F04	qacG	100.93	49.06	disinfecting agents and antiseptics	antibiotic efflux	small multidrug resistance (SMR) antibiotic efflux pump						[Clostridium] cf. saccharolyticum K10	Bacteria		Firmicutes	Clostridia	Eubacteriales	Lachnospiraceae	Lacrimispora	Lacrimispora saccharolytica
F04	rsmA	100	85.25	fluoroquinolone antibiotic; diaminopyrimidine antibiotic; phenicol antibiotic	antibiotic efflux	resistance-nodulation-cell division (RND) antibiotic efflux pump						Escherichia coli	Bacteria		Proteobacteria	Gammaproteobacteria	Enterobacterales	Enterobacteriaceae	Escherichia	Escherichia coli
F04	SAT-4	100	99.44	nucleoside antibiotic	antibiotic inactivation	streptothricin acetyltransferase (SAT)						Lachnospiraceae bacterium KGMB03038	Bacteria		Firmicutes	Clostridia	Eubacteriales	Lachnospiraceae		Lachnospiraceae bacterium KGMB03038
F04	sul2	100	99.63	sulfonamide antibiotic	antibiotic target replacement	sulfonamide resistant sul			plasmid.Proteobacteria	IS26		Escherichia coli	Bacteria		Proteobacteria	Gammaproteobacteria	Enterobacterales	Enterobacteriaceae	Escherichia	Escherichia coli
F04	TEM-1	100	100	monobactam; cephalosporin; penam; penem	antibiotic inactivation	TEM beta-lactamase			plasmid.Proteobacteria	Tn2		Escherichia coli	Bacteria		Proteobacteria	Gammaproteobacteria	Enterobacterales	Enterobacteriaceae	Escherichia	Escherichia coli
F04	tet(32)	100	96.4	tetracycline antibiotic	antibiotic target protection	tetracycline-resistant ribosomal protection protein			plasmid.unclassified			Erysipelotrichaceae bacterium GAM147	Bacteria		Firmicutes	Erysipelotrichia	Erysipelotrichales	Erysipelotrichaceae		Erysipelotrichaceae bacterium GAM147
F04	tet(32)	100	79.78	tetracycline antibiotic	antibiotic target protection	tetracycline-resistant ribosomal protection protein						Faecalibacterium prausnitzii	Bacteria		Firmicutes	Clostridia	Eubacteriales	Oscillospiraceae	Faecalibacterium	Faecalibacterium prausnitzii
F04	tet(36)	146.72	31.42	tetracycline antibiotic	antibiotic target protection	tetracycline-resistant ribosomal protection protein						Oscillospiraceae	Bacteria		Firmicutes	Clostridia	Eubacteriales	Oscillospiraceae
F04	tet(36)	143.75	31.28	tetracycline antibiotic	antibiotic target protection	tetracycline-resistant ribosomal protection protein						[Ruminococcus] torques L2-14	Bacteria		Firmicutes	Clostridia	Eubacteriales	Lachnospiraceae	Mediterraneibacter	[Ruminococcus] torques
F04	tet(40)	100	98.03	tetracycline antibiotic	antibiotic efflux	major facilitator superfamily (MFS) antibiotic efflux pump						Clostridioides difficile	Bacteria		Firmicutes	Clostridia	Eubacteriales	Peptostreptococcaceae	Clostridioides	Clostridioides difficile
F04	tet(44)	32.19	98.06	tetracycline antibiotic	antibiotic target protection	tetracycline-resistant ribosomal protection protein						Clostridium sp. C1	Bacteria		Firmicutes	Clostridia	Eubacteriales	Clostridiaceae	Clostridium	Clostridium sp. C1
F04	tet(B)	100	99.25	tetracycline antibiotic	antibiotic efflux	major facilitator superfamily (MFS) antibiotic efflux pump			plasmid.Proteobacteria			Shigella flexneri	Bacteria		Proteobacteria	Gammaproteobacteria	Enterobacterales	Enterobacteriaceae	Shigella	Shigella flexneri
F04	tet(M)	100	98.75	tetracycline antibiotic	antibiotic target protection	tetracycline-resistant ribosomal protection protein				Tn6009	dsDNAphage	Enterococcus sp. M190262	Bacteria		Firmicutes	Bacilli	Lactobacillales	Enterococcaceae	Enterococcus	Enterococcus sp. M190262
F04	tet(O)	100	99.37	tetracycline antibiotic	antibiotic target protection	tetracycline-resistant ribosomal protection protein						Clostridioides difficile	Bacteria		Firmicutes	Clostridia	Eubacteriales	Peptostreptococcaceae	Clostridioides	Clostridioides difficile
F04	tet(Q)	130.29	31.99	tetracycline antibiotic	antibiotic target protection	tetracycline-resistant ribosomal protection protein						Timema genevievae	Eukaryota	Metazoa	Arthropoda	Insecta	Phasmatodea	Timematidae	Timema	Timema genevievae
F04	tet(T)	142.09	32.59	tetracycline antibiotic	antibiotic target protection	tetracycline-resistant ribosomal protection protein						[Ruminococcus] torques L2-14	Bacteria		Firmicutes	Clostridia	Eubacteriales	Lachnospiraceae	Mediterraneibacter	[Ruminococcus] torques
F04	tet(T)	143.47	32.33	tetracycline antibiotic	antibiotic target protection	tetracycline-resistant ribosomal protection protein						Clostridium perfringens	Bacteria		Firmicutes	Clostridia	Eubacteriales	Clostridiaceae	Clostridium	Clostridium perfringens
F04	tet(T)	138.86	32.02	tetracycline antibiotic	antibiotic target protection	tetracycline-resistant ribosomal protection protein						Blautia sp. NBRC 113351	Bacteria		Firmicutes	Clostridia	Eubacteriales	Lachnospiraceae	Blautia	Blautia sp. NBRC 113351
F04	tet(W)	24.26	96.77	tetracycline antibiotic	antibiotic target protection	tetracycline-resistant ribosomal protection protein			plasmid.unclassified			Lactobacillus johnsonii	Bacteria		Firmicutes	Bacilli	Lactobacillales	Lactobacillaceae	Lactobacillus	Lactobacillus johnsonii
F04	tet(W)	29.11	98.39	tetracycline antibiotic	antibiotic target protection	tetracycline-resistant ribosomal protection protein			plasmid.unclassified			root
F04	tet(W)	34.59	96.38	tetracycline antibiotic	antibiotic target protection	tetracycline-resistant ribosomal protection protein			plasmid.unclassified			root
F04	tet(W)	27.7	99.44	tetracycline antibiotic	antibiotic target protection	tetracycline-resistant ribosomal protection protein						Lachnospiraceae bacterium KGMB03038	Bacteria		Firmicutes	Clostridia	Eubacteriales	Lachnospiraceae		Lachnospiraceae bacterium KGMB03038
F04	tet(W)	26.92	100	tetracycline antibiotic	antibiotic target protection	tetracycline-resistant ribosomal protection protein			plasmid.unclassified			root
F04	tet(W)	23.16	100	tetracycline antibiotic	antibiotic target protection	tetracycline-resistant ribosomal protection protein						Blautia argi	Bacteria		Firmicutes	Clostridia	Eubacteriales	Lachnospiraceae	Blautia	Blautia argi
F04	tet(W)	23.16	98.65	tetracycline antibiotic	antibiotic target protection	tetracycline-resistant ribosomal protection protein						Oscillibacter sp. NSJ-62	Bacteria		Firmicutes	Clostridia	Eubacteriales	Oscillospiraceae	Oscillibacter	Oscillibacter sp. NSJ-62
F04	tetR	99.52	100	tetracycline antibiotic	antibiotic target alteration; antibiotic efflux	major facilitator superfamily (MFS) antibiotic efflux pump			plasmid.Proteobacteria			Shigella flexneri	Bacteria		Proteobacteria	Gammaproteobacteria	Enterobacterales	Enterobacteriaceae	Shigella	Shigella flexneri
F04	TolC	99.6	99.8	macrolide antibiotic; fluoroquinolone antibiotic; aminoglycoside antibiotic; carbapenem; cephalosporin; glycylcycline; cephamycin; penam; tetracycline antibiotic; peptide antibiotic; aminocoumarin antibiotic; rifamycin antibiotic; phenicol antibiotic; penem; disinfecting agents and antiseptics	antibiotic efflux	ATP-binding cassette (ABC) antibiotic efflux pump; major facilitator superfamily (MFS) antibiotic efflux pump; resistance-nodulation-cell division (RND) antibiotic efflux pump						Escherichia coli O55:H7	Bacteria		Proteobacteria	Gammaproteobacteria	Enterobacterales	Enterobacteriaceae	Escherichia	Escherichia coli
F04	ugd	100	99.23	peptide antibiotic	antibiotic target alteration	pmr phosphoethanolamine transferase						Escherichia coli O25b:H4-ST131	Bacteria		Proteobacteria	Gammaproteobacteria	Enterobacterales	Enterobacteriaceae	Escherichia	Escherichia coli
F04	vanC	100	99.42	glycopeptide antibiotic	antibiotic target alteration	glycopeptide resistance gene cluster; Van ligase						Enterococcus sp. FDAARGOS_553	Bacteria		Firmicutes	Bacilli	Lactobacillales	Enterococcaceae	Enterococcus	Enterococcus sp. FDAARGOS_553
F04	vanG	110.89	60.36	glycopeptide antibiotic	antibiotic target alteration	glycopeptide resistance gene cluster; Van ligase						Clostridium sp. C1	Bacteria		Firmicutes	Clostridia	Eubacteriales	Clostridiaceae	Clostridium	Clostridium sp. C1
F04	vanG	110.6	59.24	glycopeptide antibiotic	antibiotic target alteration	glycopeptide resistance gene cluster; Van ligase						[Clostridium] cf. saccharolyticum K10	Bacteria		Firmicutes	Clostridia	Eubacteriales	Lachnospiraceae	Lacrimispora	Lacrimispora saccharolytica
F04	vanG	122.92	59.12	glycopeptide antibiotic	antibiotic target alteration	glycopeptide resistance gene cluster; Van ligase						cellular organisms
F04	vanG	100.29	57.76	glycopeptide antibiotic	antibiotic target alteration	glycopeptide resistance gene cluster; Van ligase						Flavonifractor plautii	Bacteria		Firmicutes	Clostridia	Eubacteriales	Oscillospiraceae	Flavonifractor	Flavonifractor plautii
F04	vanG	99.71	57.27	glycopeptide antibiotic	antibiotic target alteration	glycopeptide resistance gene cluster; Van ligase						Flavonifractor plautii	Bacteria		Firmicutes	Clostridia	Eubacteriales	Oscillospiraceae	Flavonifractor	Flavonifractor plautii
F04	vanG	110.89	56.85	glycopeptide antibiotic	antibiotic target alteration	glycopeptide resistance gene cluster; Van ligase						Clostridiales bacterium CCNA10	Bacteria		Firmicutes	Clostridia	Eubacteriales			Clostridiales bacterium CCNA10
F04	vanG	99.71	56.03	glycopeptide antibiotic	antibiotic target alteration	glycopeptide resistance gene cluster; Van ligase						Flavonifractor plautii	Bacteria		Firmicutes	Clostridia	Eubacteriales	Oscillospiraceae	Flavonifractor	Flavonifractor plautii
F04	vanG	99.71	56.03	glycopeptide antibiotic	antibiotic target alteration	glycopeptide resistance gene cluster; Van ligase						Ethanoligenens harbinense	Bacteria		Firmicutes	Clostridia	Eubacteriales	Oscillospiraceae	Ethanoligenens	Ethanoligenens harbinense
F04	vanG	75.64	53.96	glycopeptide antibiotic	antibiotic target alteration	glycopeptide resistance gene cluster; Van ligase						Flavonifractor plautii	Bacteria		Firmicutes	Clostridia	Eubacteriales	Oscillospiraceae	Flavonifractor	Flavonifractor plautii
F04	vanG	66.76	53.22	glycopeptide antibiotic	antibiotic target alteration	glycopeptide resistance gene cluster; Van ligase						Lachnospiraceae bacterium KGMB03038	Bacteria		Firmicutes	Clostridia	Eubacteriales	Lachnospiraceae		Lachnospiraceae bacterium KGMB03038
F04	vanG	100.86	51.73	glycopeptide antibiotic	antibiotic target alteration	glycopeptide resistance gene cluster; Van ligase						Flavonifractor plautii	Bacteria		Firmicutes	Clostridia	Eubacteriales	Oscillospiraceae	Flavonifractor	Flavonifractor plautii
F04	vanG	101.72	42.9	glycopeptide antibiotic	antibiotic target alteration	glycopeptide resistance gene cluster; Van ligase						Escherichia coli	Bacteria		Proteobacteria	Gammaproteobacteria	Enterobacterales	Enterobacteriaceae	Escherichia	Escherichia coli
F04	vanG	102.01	40.91	glycopeptide antibiotic	antibiotic target alteration	glycopeptide resistance gene cluster; Van ligase						cellular organisms
F04	vanG	101.72	40.34	glycopeptide antibiotic	antibiotic target alteration	glycopeptide resistance gene cluster; Van ligase			plasmid.Firmicutes			[Clostridium] cf. saccharolyticum K10	Bacteria		Firmicutes	Clostridia	Eubacteriales	Lachnospiraceae	Lacrimispora	Lacrimispora saccharolytica
F04	vanG	102.01	39.6	glycopeptide antibiotic	antibiotic target alteration	glycopeptide resistance gene cluster; Van ligase						Faecalibacterium prausnitzii	Bacteria		Firmicutes	Clostridia	Eubacteriales	Oscillospiraceae	Faecalibacterium	Faecalibacterium prausnitzii
F04	vanG	104.3	39.22	glycopeptide antibiotic	antibiotic target alteration	glycopeptide resistance gene cluster; Van ligase						Clostridiales bacterium CCNA10	Bacteria		Firmicutes	Clostridia	Eubacteriales			Clostridiales bacterium CCNA10
F04	vanH gene in vanD cluster	101.24	45.7	glycopeptide antibiotic	antibiotic target alteration	vanH; glycopeptide resistance gene cluster						Enterocloster bolteae	Bacteria		Firmicutes	Clostridia	Eubacteriales	Lachnospiraceae	Enterocloster	Enterocloster bolteae
F04	vanH gene in vanD cluster	100.93	42.99	glycopeptide antibiotic	antibiotic target alteration	vanH; glycopeptide resistance gene cluster						Erysipelatoclostridium ramosum	Bacteria		Firmicutes	Erysipelotrichia	Erysipelotrichales	Erysipelotrichaceae	Erysipelatoclostridium	Erysipelatoclostridium ramosum
F04	vanH gene in vanF cluster	82.61	45.35	glycopeptide antibiotic	antibiotic target alteration	vanH; glycopeptide resistance gene cluster			plasmid.unclassified			cellular organisms
F04	vanH gene in vanO cluster	94.29	44.84	glycopeptide antibiotic	antibiotic target alteration	vanH; glycopeptide resistance gene cluster						Lachnoclostridium phocaeense	Bacteria		Firmicutes	Clostridia	Eubacteriales	Lachnospiraceae	Lachnoclostridium	Lachnoclostridium phocaeense
F04	vanH gene in vanO cluster	94	44.41	glycopeptide antibiotic	antibiotic target alteration	vanH; glycopeptide resistance gene cluster						Flintibacter sp. KGMB00164	Bacteria		Firmicutes	Clostridia	Eubacteriales		Flintibacter	Flintibacter sp. KGMB00164
F04	vanH gene in vanO cluster	94.57	42.58	glycopeptide antibiotic	antibiotic target alteration	vanH; glycopeptide resistance gene cluster			plasmid.Proteobacteria			Staphylococcus	Bacteria		Firmicutes	Bacilli	Bacillales	Staphylococcaceae	Staphylococcus
F04	vanH gene in vanO cluster	81.71	42.4	glycopeptide antibiotic	antibiotic target alteration	vanH; glycopeptide resistance gene cluster						Lachnoclostridium phocaeense	Bacteria		Firmicutes	Clostridia	Eubacteriales	Lachnospiraceae	Lachnoclostridium	Lachnoclostridium phocaeense
F04	vanH gene in vanO cluster	93.43	42.36	glycopeptide antibiotic	antibiotic target alteration	vanH; glycopeptide resistance gene cluster			plasmid.unclassified			Griposia aprilina	Eukaryota	Metazoa	Arthropoda	Insecta	Lepidoptera	Noctuidae	Griposia	Griposia aprilina
F04	vanH gene in vanO cluster	94	42.12	glycopeptide antibiotic	antibiotic target alteration	vanH; glycopeptide resistance gene cluster						Enterocloster bolteae	Bacteria		Firmicutes	Clostridia	Eubacteriales	Lachnospiraceae	Enterocloster	Enterocloster bolteae
F04	vanH gene in vanO cluster	93.43	41.12	glycopeptide antibiotic	antibiotic target alteration	vanH; glycopeptide resistance gene cluster						Lachnospiraceae bacterium oral taxon 096	Bacteria		Firmicutes	Clostridia	Eubacteriales	Lachnospiraceae		Lachnospiraceae bacterium oral taxon 096
F04	vanH gene in vanO cluster	81.71	40.99	glycopeptide antibiotic	antibiotic target alteration	vanH; glycopeptide resistance gene cluster						Paracoccidioides lutzii Pb01	Eukaryota	Fungi	Ascomycota	Eurotiomycetes	Onygenales		Paracoccidioides	Paracoccidioides lutzii
F04	vanH gene in vanO cluster	93.71	39.16	glycopeptide antibiotic	antibiotic target alteration	vanH; glycopeptide resistance gene cluster						Salvelinus alpinus	Eukaryota	Metazoa	Chordata	Actinopteri	Salmoniformes	Salmonidae	Salvelinus	Salvelinus alpinus
F04	vanH gene in vanO cluster	93.43	37.54	glycopeptide antibiotic	antibiotic target alteration	vanH; glycopeptide resistance gene cluster						Lachnoclostridium phocaeense	Bacteria		Firmicutes	Clostridia	Eubacteriales	Lachnospiraceae	Lachnoclostridium	Lachnoclostridium phocaeense
F04	vanH gene in vanO cluster	92.86	35.76	glycopeptide antibiotic	antibiotic target alteration	vanH; glycopeptide resistance gene cluster						Lachnospiraceae bacterium GAM79	Bacteria		Firmicutes	Clostridia	Eubacteriales	Lachnospiraceae		Lachnospiraceae bacterium GAM79
F04	vanR gene in vanC cluster	100	99.57	glycopeptide antibiotic	antibiotic target alteration	glycopeptide resistance gene cluster; vanR						Enterococcus sp. FDAARGOS_553	Bacteria		Firmicutes	Bacilli	Lactobacillales	Enterococcaceae	Enterococcus	Enterococcus sp. FDAARGOS_553
F04	vanT gene in vanC cluster	100	99	glycopeptide antibiotic	antibiotic target alteration	glycopeptide resistance gene cluster; vanT						Enterococcus sp. FDAARGOS_553	Bacteria		Firmicutes	Bacilli	Lactobacillales	Enterococcaceae	Enterococcus	Enterococcus sp. FDAARGOS_553
F04	vanT gene in vanG cluster	52.95	35.01	glycopeptide antibiotic	antibiotic target alteration	glycopeptide resistance gene cluster; vanT						Flintibacter sp. KGMB00164	Bacteria		Firmicutes	Clostridia	Eubacteriales		Flintibacter	Flintibacter sp. KGMB00164
F04	vanT gene in vanG cluster	52.39	46.17	glycopeptide antibiotic	antibiotic target alteration	glycopeptide resistance gene cluster; vanT						Clostridium sp. C1	Bacteria		Firmicutes	Clostridia	Eubacteriales	Clostridiaceae	Clostridium	Clostridium sp. C1
F04	vanT gene in vanG cluster	47.19	39.26	glycopeptide antibiotic	antibiotic target alteration	glycopeptide resistance gene cluster; vanT						Clostridium sp. C1	Bacteria		Firmicutes	Clostridia	Eubacteriales	Clostridiaceae	Clostridium	Clostridium sp. C1
F04	vanT gene in vanG cluster	56.04	35.95	glycopeptide antibiotic	antibiotic target alteration	glycopeptide resistance gene cluster; vanT						Enterocloster bolteae	Bacteria		Firmicutes	Clostridia	Eubacteriales	Lachnospiraceae	Enterocloster	Enterocloster bolteae
F04	vanT gene in vanG cluster	54.92	34.77	glycopeptide antibiotic	antibiotic target alteration	glycopeptide resistance gene cluster; vanT						Enterocloster bolteae	Bacteria		Firmicutes	Clostridia	Eubacteriales	Lachnospiraceae	Enterocloster	Enterocloster bolteae
F04	vanT gene in vanG cluster	55.62	37.03	glycopeptide antibiotic	antibiotic target alteration	glycopeptide resistance gene cluster; vanT						Lachnoclostridium phocaeense	Bacteria		Firmicutes	Clostridia	Eubacteriales	Lachnospiraceae	Lachnoclostridium	Lachnoclostridium phocaeense
F04	vanT gene in vanG cluster	47.61	44.06	glycopeptide antibiotic	antibiotic target alteration	glycopeptide resistance gene cluster; vanT			plasmid.unclassified			[Clostridium] cf. saccharolyticum K10	Bacteria		Firmicutes	Clostridia	Eubacteriales	Lachnospiraceae	Lacrimispora	Lacrimispora saccharolytica
F04	vanT gene in vanG cluster	54.35	33.77	glycopeptide antibiotic	antibiotic target alteration	glycopeptide resistance gene cluster; vanT						Lachnoclostridium phocaeense	Bacteria		Firmicutes	Clostridia	Eubacteriales	Lachnospiraceae	Lachnoclostridium	Lachnoclostridium phocaeense
F04	vanT gene in vanG cluster	52.39	35.58	glycopeptide antibiotic	antibiotic target alteration	glycopeptide resistance gene cluster; vanT						Flavonifractor plautii	Bacteria		Firmicutes	Clostridia	Eubacteriales	Oscillospiraceae	Flavonifractor	Flavonifractor plautii
F04	vanT gene in vanG cluster	49.02	44.13	glycopeptide antibiotic	antibiotic target alteration	glycopeptide resistance gene cluster; vanT						unclassified
F04	vanT gene in vanG cluster	53.65	32.53	glycopeptide antibiotic	antibiotic target alteration	glycopeptide resistance gene cluster; vanT						Lachnospiraceae bacterium Choco86	Bacteria		Firmicutes	Clostridia	Eubacteriales	Lachnospiraceae		Lachnospiraceae bacterium Choco86
F04	vanT gene in vanG cluster	55.62	34.86	glycopeptide antibiotic	antibiotic target alteration	glycopeptide resistance gene cluster; vanT						Flintibacter sp. KGMB00164	Bacteria		Firmicutes	Clostridia	Eubacteriales		Flintibacter	Flintibacter sp. KGMB00164
F04	vanT gene in vanG cluster	54.49	35.58	glycopeptide antibiotic	antibiotic target alteration	glycopeptide resistance gene cluster; vanT						Lachnospiraceae	Bacteria		Firmicutes	Clostridia	Eubacteriales	Lachnospiraceae
F04	vanT gene in vanG cluster	33.15	43.36	glycopeptide antibiotic	antibiotic target alteration	glycopeptide resistance gene cluster; vanT						Terrabacteria group
F04	vanT gene in vanG cluster	53.65	36.46	glycopeptide antibiotic	antibiotic target alteration	glycopeptide resistance gene cluster; vanT			plasmid.unclassified			Flavonifractor plautii	Bacteria		Firmicutes	Clostridia	Eubacteriales	Oscillospiraceae	Flavonifractor	Flavonifractor plautii
F04	vanT gene in vanG cluster	52.39	34.77	glycopeptide antibiotic	antibiotic target alteration	glycopeptide resistance gene cluster; vanT						Flavonifractor plautii	Bacteria		Firmicutes	Clostridia	Eubacteriales	Oscillospiraceae	Flavonifractor	Flavonifractor plautii
F04	vanT gene in vanG cluster	53.93	49.86	glycopeptide antibiotic	antibiotic target alteration	glycopeptide resistance gene cluster; vanT						Clostridiales bacterium CCNA10	Bacteria		Firmicutes	Clostridia	Eubacteriales			Clostridiales bacterium CCNA10
F04	vanT gene in vanG cluster	56.32	33.33	glycopeptide antibiotic	antibiotic target alteration	glycopeptide resistance gene cluster; vanT						Flavonifractor plautii	Bacteria		Firmicutes	Clostridia	Eubacteriales	Oscillospiraceae	Flavonifractor	Flavonifractor plautii
F04	vanT gene in vanG cluster	55.06	35.92	glycopeptide antibiotic	antibiotic target alteration	glycopeptide resistance gene cluster; vanT			plasmid.Firmicutes			cellular organisms
F04	vanT gene in vanG cluster	57.44	36.96	glycopeptide antibiotic	antibiotic target alteration	glycopeptide resistance gene cluster; vanT			plasmid.Firmicutes			[Clostridium] cf. saccharolyticum K10	Bacteria		Firmicutes	Clostridia	Eubacteriales	Lachnospiraceae	Lacrimispora	Lacrimispora saccharolytica
F04	vanT gene in vanG cluster	24.3	58.68	glycopeptide antibiotic	antibiotic target alteration	glycopeptide resistance gene cluster; vanT						Coprococcus sp. ART55/1	Bacteria		Firmicutes	Clostridia	Eubacteriales	Lachnospiraceae	Coprococcus	Coprococcus sp. ART55/1
F04	vanT gene in vanG cluster	40.31	46.15	glycopeptide antibiotic	antibiotic target alteration	glycopeptide resistance gene cluster; vanT						Enterocloster bolteae	Bacteria		Firmicutes	Clostridia	Eubacteriales	Lachnospiraceae	Enterocloster	Enterocloster bolteae
F04	vanT gene in vanG cluster	54.63	44.96	glycopeptide antibiotic	antibiotic target alteration	glycopeptide resistance gene cluster; vanT						Clostridium sporogenes	Bacteria		Firmicutes	Clostridia	Eubacteriales	Clostridiaceae	Clostridium	Clostridium sporogenes
F04	vanT gene in vanG cluster	56.32	38.95	glycopeptide antibiotic	antibiotic target alteration	glycopeptide resistance gene cluster; vanT						Flavonifractor plautii	Bacteria		Firmicutes	Clostridia	Eubacteriales	Oscillospiraceae	Flavonifractor	Flavonifractor plautii
F04	vanT gene in vanG cluster	55.2	33.33	glycopeptide antibiotic	antibiotic target alteration	glycopeptide resistance gene cluster; vanT						Egicoccus halophilus	Bacteria		Actinobacteria	Nitriliruptoria	Egicoccales	Egicoccaceae	Egicoccus	Egicoccus halophilus
F04	vanT gene in vanG cluster	53.93	37.54	glycopeptide antibiotic	antibiotic target alteration	glycopeptide resistance gene cluster; vanT						Flavonifractor plautii	Bacteria		Firmicutes	Clostridia	Eubacteriales	Oscillospiraceae	Flavonifractor	Flavonifractor plautii
F04	vanT gene in vanG cluster	49.58	35.1	glycopeptide antibiotic	antibiotic target alteration	glycopeptide resistance gene cluster; vanT						Lachnospiraceae bacterium KGMB03038	Bacteria		Firmicutes	Clostridia	Eubacteriales	Lachnospiraceae		Lachnospiraceae bacterium KGMB03038
F04	vanT gene in vanG cluster	53.65	34.28	glycopeptide antibiotic	antibiotic target alteration	glycopeptide resistance gene cluster; vanT						Lachnospiraceae bacterium KGMB03038	Bacteria		Firmicutes	Clostridia	Eubacteriales	Lachnospiraceae		Lachnospiraceae bacterium KGMB03038
F04	vanT gene in vanG cluster	53.51	33.42	glycopeptide antibiotic	antibiotic target alteration	glycopeptide resistance gene cluster; vanT						Brevibacillus brevis NBRC 100599	Bacteria		Firmicutes	Bacilli	Bacillales	Paenibacillaceae	Brevibacillus	Brevibacillus brevis
F04	vanT gene in vanG cluster	54.07	37.67	glycopeptide antibiotic	antibiotic target alteration	glycopeptide resistance gene cluster; vanT						Lachnoclostridium phocaeense	Bacteria		Firmicutes	Clostridia	Eubacteriales	Lachnospiraceae	Lachnoclostridium	Lachnoclostridium phocaeense
F04	vanT gene in vanG cluster	50.14	36.02	glycopeptide antibiotic	antibiotic target alteration	glycopeptide resistance gene cluster; vanT						Flavonifractor plautii	Bacteria		Firmicutes	Clostridia	Eubacteriales	Oscillospiraceae	Flavonifractor	Flavonifractor plautii
F04	vanT gene in vanG cluster	54.49	35.31	glycopeptide antibiotic	antibiotic target alteration	glycopeptide resistance gene cluster; vanT						Hungatella hathewayi WAL-18680	Bacteria		Firmicutes	Clostridia	Eubacteriales	Clostridiaceae	Hungatella	Hungatella hathewayi
F04	vanT gene in vanG cluster	52.11	34.24	glycopeptide antibiotic	antibiotic target alteration	glycopeptide resistance gene cluster; vanT						Blautia argi	Bacteria		Firmicutes	Clostridia	Eubacteriales	Lachnospiraceae	Blautia	Blautia argi
F04	vanT gene in vanG cluster	50.14	40.29	glycopeptide antibiotic	antibiotic target alteration	glycopeptide resistance gene cluster; vanT						Coprococcus sp. ART55/1	Bacteria		Firmicutes	Clostridia	Eubacteriales	Lachnospiraceae	Coprococcus	Coprococcus sp. ART55/1
F04	vanT gene in vanG cluster	52.53	33.24	glycopeptide antibiotic	antibiotic target alteration	glycopeptide resistance gene cluster; vanT						Paenibacillus uliginis N3/975	Bacteria		Firmicutes	Bacilli	Bacillales	Paenibacillaceae	Paenibacillus	Paenibacillus uliginis
F04	vanT gene in vanG cluster	52.11	35.19	glycopeptide antibiotic	antibiotic target alteration	glycopeptide resistance gene cluster; vanT						Erysipelatoclostridium ramosum	Bacteria		Firmicutes	Erysipelotrichia	Erysipelotrichales	Erysipelotrichaceae	Erysipelatoclostridium	Erysipelatoclostridium ramosum
F04	vanT gene in vanG cluster	100.7	49.51	glycopeptide antibiotic	antibiotic target alteration	glycopeptide resistance gene cluster; vanT						[Ruminococcus] gnavus	Bacteria		Firmicutes	Clostridia	Eubacteriales	Lachnospiraceae	Mediterraneibacter	[Ruminococcus] gnavus
F04	vanT gene in vanG cluster	99.72	48.03	glycopeptide antibiotic	antibiotic target alteration	glycopeptide resistance gene cluster; vanT						Enterococcus faecalis D32	Bacteria		Firmicutes	Bacilli	Lactobacillales	Enterococcaceae	Enterococcus	Enterococcus faecalis
F04	vanT gene in vanG cluster	86.38	47.31	glycopeptide antibiotic	antibiotic target alteration	glycopeptide resistance gene cluster; vanT						Eukaryota	Eukaryota
F04	vanT gene in vanG cluster	73.6	44.88	glycopeptide antibiotic	antibiotic target alteration	glycopeptide resistance gene cluster; vanT						Faecalibacterium prausnitzii	Bacteria		Firmicutes	Clostridia	Eubacteriales	Oscillospiraceae	Faecalibacterium	Faecalibacterium prausnitzii
F04	vanT gene in vanG cluster	97.19	44.66	glycopeptide antibiotic	antibiotic target alteration	glycopeptide resistance gene cluster; vanT						Limosilactobacillus vaginalis	Bacteria		Firmicutes	Bacilli	Lactobacillales	Lactobacillaceae	Limosilactobacillus	Limosilactobacillus vaginalis
F04	vanT gene in vanG cluster	98.88	43.1	glycopeptide antibiotic	antibiotic target alteration	glycopeptide resistance gene cluster; vanT						Clostridium sp. C1	Bacteria		Firmicutes	Clostridia	Eubacteriales	Clostridiaceae	Clostridium	Clostridium sp. C1
F04	vanW gene in vanB cluster	49.09	38.94	glycopeptide antibiotic	antibiotic target alteration	vanW; glycopeptide resistance gene cluster						Flavonifractor plautii	Bacteria		Firmicutes	Clostridia	Eubacteriales	Oscillospiraceae	Flavonifractor	Flavonifractor plautii
F04	vanW gene in vanB cluster	85.82	40	glycopeptide antibiotic	antibiotic target alteration	vanW; glycopeptide resistance gene cluster						Oscillospiraceae	Bacteria		Firmicutes	Clostridia	Eubacteriales	Oscillospiraceae
F04	vanW gene in vanG cluster	62.99	35.25	glycopeptide antibiotic	antibiotic target alteration	vanW; glycopeptide resistance gene cluster						Flavonifractor plautii	Bacteria		Firmicutes	Clostridia	Eubacteriales	Oscillospiraceae	Flavonifractor	Flavonifractor plautii
F04	vanW gene in vanG cluster	97.51	34.05	glycopeptide antibiotic	antibiotic target alteration	vanW; glycopeptide resistance gene cluster						Flavonifractor plautii	Bacteria		Firmicutes	Clostridia	Eubacteriales	Oscillospiraceae	Flavonifractor	Flavonifractor plautii
F04	vanW gene in vanG cluster	98.58	33.33	glycopeptide antibiotic	antibiotic target alteration	vanW; glycopeptide resistance gene cluster						Lachnospiraceae bacterium Choco86	Bacteria		Firmicutes	Clostridia	Eubacteriales	Lachnospiraceae		Lachnospiraceae bacterium Choco86
F04	vanW gene in vanI cluster	56.3	43.66	glycopeptide antibiotic	antibiotic target alteration	vanW; glycopeptide resistance gene cluster						Paraburkholderia sp. 7MH5	Bacteria		Proteobacteria	Betaproteobacteria	Burkholderiales	Burkholderiaceae	Paraburkholderia	Paraburkholderia sp. 7MH5
F04	vanW gene in vanI cluster	27.08	33.67	glycopeptide antibiotic	antibiotic target alteration	vanW; glycopeptide resistance gene cluster						Bacteria	Bacteria
F04	vanW gene in vanI cluster	35.12	40.45	glycopeptide antibiotic	antibiotic target alteration	vanW; glycopeptide resistance gene cluster						Lacrimispora saccharolytica	Bacteria		Firmicutes	Clostridia	Eubacteriales	Lachnospiraceae	Lacrimispora	Lacrimispora saccharolytica
F04	vanW gene in vanI cluster	78.82	44.27	glycopeptide antibiotic	antibiotic target alteration	vanW; glycopeptide resistance gene cluster						Clostridiales bacterium CCNA10	Bacteria		Firmicutes	Clostridia	Eubacteriales			Clostridiales bacterium CCNA10
F04	vanW gene in vanI cluster	106.17	43.66	glycopeptide antibiotic	antibiotic target alteration	vanW; glycopeptide resistance gene cluster						cellular organisms
F04	vanW gene in vanI cluster	149.06	43.22	glycopeptide antibiotic	antibiotic target alteration	vanW; glycopeptide resistance gene cluster						cellular organisms
F04	vanW gene in vanI cluster	159.25	40.62	glycopeptide antibiotic	antibiotic target alteration	vanW; glycopeptide resistance gene cluster						Enterocloster bolteae	Bacteria		Firmicutes	Clostridia	Eubacteriales	Lachnospiraceae	Enterocloster	Enterocloster bolteae
F04	vanW gene in vanI cluster	149.33	40.53	glycopeptide antibiotic	antibiotic target alteration	vanW; glycopeptide resistance gene cluster						Flavonifractor plautii	Bacteria		Firmicutes	Clostridia	Eubacteriales	Oscillospiraceae	Flavonifractor	Flavonifractor plautii
F04	vanW gene in vanI cluster	147.99	40	glycopeptide antibiotic	antibiotic target alteration	vanW; glycopeptide resistance gene cluster						[Clostridium] cf. saccharolyticum K10	Bacteria		Firmicutes	Clostridia	Eubacteriales	Lachnospiraceae	Lacrimispora	Lacrimispora saccharolytica
F04	vanW gene in vanI cluster	139.95	39.87	glycopeptide antibiotic	antibiotic target alteration	vanW; glycopeptide resistance gene cluster						Flavonifractor plautii	Bacteria		Firmicutes	Clostridia	Eubacteriales	Oscillospiraceae	Flavonifractor	Flavonifractor plautii
F04	vanW gene in vanI cluster	138.34	39.13	glycopeptide antibiotic	antibiotic target alteration	vanW; glycopeptide resistance gene cluster						unclassified
F04	vanW gene in vanI cluster	173.19	38.78	glycopeptide antibiotic	antibiotic target alteration	vanW; glycopeptide resistance gene cluster						[Ruminococcus] gnavus	Bacteria		Firmicutes	Clostridia	Eubacteriales	Lachnospiraceae	Mediterraneibacter	[Ruminococcus] gnavus
F04	vanW gene in vanI cluster	76.14	38.35	glycopeptide antibiotic	antibiotic target alteration	vanW; glycopeptide resistance gene cluster						[Ruminococcus] torques L2-14	Bacteria		Firmicutes	Clostridia	Eubacteriales	Lachnospiraceae	Mediterraneibacter	[Ruminococcus] torques
F04	vanW gene in vanI cluster	142.63	37.93	glycopeptide antibiotic	antibiotic target alteration	vanW; glycopeptide resistance gene cluster						Lacrimispora saccharolytica	Bacteria		Firmicutes	Clostridia	Eubacteriales	Lachnospiraceae	Lacrimispora	Lacrimispora saccharolytica
F04	vanW gene in vanI cluster	150.4	37.44	glycopeptide antibiotic	antibiotic target alteration	vanW; glycopeptide resistance gene cluster						Lachnospiraceae bacterium NSJ-29	Bacteria		Firmicutes	Clostridia	Eubacteriales	Lachnospiraceae		Lachnospiraceae bacterium NSJ-29
F04	vanW gene in vanI cluster	159.25	36.77	glycopeptide antibiotic	antibiotic target alteration	vanW; glycopeptide resistance gene cluster			plasmid.Firmicutes			Obtectomera
F04	vanW gene in vanI cluster	143.43	36.27	glycopeptide antibiotic	antibiotic target alteration	vanW; glycopeptide resistance gene cluster						Enterocloster bolteae	Bacteria		Firmicutes	Clostridia	Eubacteriales	Lachnospiraceae	Enterocloster	Enterocloster bolteae
F04	vanW gene in vanI cluster	172.92	35.9	glycopeptide antibiotic	antibiotic target alteration	vanW; glycopeptide resistance gene cluster						cellular organisms
F04	vanW gene in vanI cluster	142.63	35.35	glycopeptide antibiotic	antibiotic target alteration	vanW; glycopeptide resistance gene cluster						Lachnoclostridium phocaeense	Bacteria		Firmicutes	Clostridia	Eubacteriales	Lachnospiraceae	Lachnoclostridium	Lachnoclostridium phocaeense
F04	vanW gene in vanI cluster	154.42	34.88	glycopeptide antibiotic	antibiotic target alteration	vanW; glycopeptide resistance gene cluster						Spirosoma aureum	Bacteria		Bacteroidetes	Cytophagia	Cytophagales	Cytophagaceae	Spirosoma	Spirosoma aureum
F04	vanW gene in vanI cluster	144.5	34.65	glycopeptide antibiotic	antibiotic target alteration	vanW; glycopeptide resistance gene cluster						Dolichovespula saxonica	Eukaryota	Metazoa	Arthropoda	Insecta	Hymenoptera	Vespidae	Dolichovespula	Dolichovespula saxonica
F04	vanW gene in vanI cluster	144.5	33.33	glycopeptide antibiotic	antibiotic target alteration	vanW; glycopeptide resistance gene cluster						Lachnospiraceae bacterium KGMB03038	Bacteria		Firmicutes	Clostridia	Eubacteriales	Lachnospiraceae		Lachnospiraceae bacterium KGMB03038
F04	vanW gene in vanI cluster	143.43	32.27	glycopeptide antibiotic	antibiotic target alteration	vanW; glycopeptide resistance gene cluster						Enterocloster bolteae	Bacteria		Firmicutes	Clostridia	Eubacteriales	Lachnospiraceae	Enterocloster	Enterocloster bolteae
F04	vanW gene in vanI cluster	120.38	32.05	glycopeptide antibiotic	antibiotic target alteration	vanW; glycopeptide resistance gene cluster						Lachnospiraceae bacterium GAM79	Bacteria		Firmicutes	Clostridia	Eubacteriales	Lachnospiraceae		Lachnospiraceae bacterium GAM79
F04	vanW gene in vanI cluster	141.82	31.72	glycopeptide antibiotic	antibiotic target alteration	vanW; glycopeptide resistance gene cluster						Enterocloster bolteae	Bacteria		Firmicutes	Clostridia	Eubacteriales	Lachnospiraceae	Enterocloster	Enterocloster bolteae
F04	vanW gene in vanI cluster	142.36	31.35	glycopeptide antibiotic	antibiotic target alteration	vanW; glycopeptide resistance gene cluster						Erysipelatoclostridium ramosum	Bacteria		Firmicutes	Erysipelotrichia	Erysipelotrichales	Erysipelotrichaceae	Erysipelatoclostridium	Erysipelatoclostridium ramosum
F04	vanW gene in vanI cluster	142.09	30.12	glycopeptide antibiotic	antibiotic target alteration	vanW; glycopeptide resistance gene cluster						Anaerostipes rhamnosivorans	Bacteria		Firmicutes	Clostridia	Eubacteriales	Lachnospiraceae	Anaerostipes	Anaerostipes rhamnosivorans
F04	vanW gene in vanI cluster	127.08	29.75	glycopeptide antibiotic	antibiotic target alteration	vanW; glycopeptide resistance gene cluster			plasmid.Firmicutes			Bilateria
F04	vanW gene in vanI cluster	133.78	29.5	glycopeptide antibiotic	antibiotic target alteration	vanW; glycopeptide resistance gene cluster						[Clostridium] hylemonae DSM 15053	Bacteria		Firmicutes	Clostridia	Eubacteriales	Lachnospiraceae	Lachnoclostridium	[Clostridium] hylemonae
F04	vanW gene in vanI cluster	114.75	29.48	glycopeptide antibiotic	antibiotic target alteration	vanW; glycopeptide resistance gene cluster						Clostridiales bacterium	Bacteria		Firmicutes	Clostridia	Eubacteriales			Clostridiales bacterium
F04	vanW gene in vanI cluster	139.14	29.23	glycopeptide antibiotic	antibiotic target alteration	vanW; glycopeptide resistance gene cluster						[Clostridium] scindens	Bacteria		Firmicutes	Clostridia	Eubacteriales	Lachnospiraceae	Lachnoclostridium	[Clostridium] scindens
F04	vanW gene in vanI cluster	155.76	29	glycopeptide antibiotic	antibiotic target alteration	vanW; glycopeptide resistance gene cluster						Eubacteriales	Bacteria		Firmicutes	Clostridia	Eubacteriales
F04	vanW gene in vanI cluster	149.6	28.65	glycopeptide antibiotic	antibiotic target alteration	vanW; glycopeptide resistance gene cluster						Oscillibacter sp. PEA192	Bacteria		Firmicutes	Clostridia	Eubacteriales	Oscillospiraceae	Oscillibacter	Oscillibacter sp. PEA192
F04	vanW gene in vanI cluster	145.31	28.14	glycopeptide antibiotic	antibiotic target alteration	vanW; glycopeptide resistance gene cluster					dsDNAphage	Flintibacter sp. KGMB00164	Bacteria		Firmicutes	Clostridia	Eubacteriales		Flintibacter	Flintibacter sp. KGMB00164
F04	vanW gene in vanI cluster	148.26	27.93	glycopeptide antibiotic	antibiotic target alteration	vanW; glycopeptide resistance gene cluster						Flavonifractor plautii	Bacteria		Firmicutes	Clostridia	Eubacteriales	Oscillospiraceae	Flavonifractor	Flavonifractor plautii
F04	vanW gene in vanI cluster	138.61	27.57	glycopeptide antibiotic	antibiotic target alteration	vanW; glycopeptide resistance gene cluster						cellular organisms
F04	vanW gene in vanI cluster	131.1	27.51	glycopeptide antibiotic	antibiotic target alteration	vanW; glycopeptide resistance gene cluster						Hungatella hathewayi WAL-18680	Bacteria		Firmicutes	Clostridia	Eubacteriales	Clostridiaceae	Hungatella	Hungatella hathewayi
F04	vanW gene in vanI cluster	141.55	26.84	glycopeptide antibiotic	antibiotic target alteration	vanW; glycopeptide resistance gene cluster						Clostridiaceae bacterium Marseille-Q4143	Bacteria		Firmicutes	Clostridia	Eubacteriales	Clostridiaceae		Clostridiaceae bacterium Marseille-Q4143
F04	vanW gene in vanI cluster	135.39	26.7	glycopeptide antibiotic	antibiotic target alteration	vanW; glycopeptide resistance gene cluster						cellular organisms
F04	vanXY gene in vanC cluster	100	100	glycopeptide antibiotic	antibiotic target alteration	glycopeptide resistance gene cluster; vanXY						Enterococcus sp. FDAARGOS_553	Bacteria		Firmicutes	Bacilli	Lactobacillales	Enterococcaceae	Enterococcus	Enterococcus sp. FDAARGOS_553
F04	vanXY gene in vanG cluster	73.62	53.76	glycopeptide antibiotic	antibiotic target alteration	glycopeptide resistance gene cluster; vanXY						Clostridium sp. C1	Bacteria		Firmicutes	Clostridia	Eubacteriales	Clostridiaceae	Clostridium	Clostridium sp. C1
F04	vanXY gene in vanG cluster	98.43	52.4	glycopeptide antibiotic	antibiotic target alteration	glycopeptide resistance gene cluster; vanXY						[Clostridium] cf. saccharolyticum K10	Bacteria		Firmicutes	Clostridia	Eubacteriales	Lachnospiraceae	Lacrimispora	Lacrimispora saccharolytica
F04	vanXY gene in vanG cluster	61.42	51.57	glycopeptide antibiotic	antibiotic target alteration	glycopeptide resistance gene cluster; vanXY						Flavonifractor plautii	Bacteria		Firmicutes	Clostridia	Eubacteriales	Oscillospiraceae	Flavonifractor	Flavonifractor plautii
F04	vanXY gene in vanG cluster	98.03	50.4	glycopeptide antibiotic	antibiotic target alteration	glycopeptide resistance gene cluster; vanXY						Flavonifractor plautii	Bacteria		Firmicutes	Clostridia	Eubacteriales	Oscillospiraceae	Flavonifractor	Flavonifractor plautii
F04	vanXY gene in vanG cluster	83.46	49.15	glycopeptide antibiotic	antibiotic target alteration	glycopeptide resistance gene cluster; vanXY						Oscillospiraceae	Bacteria		Firmicutes	Clostridia	Eubacteriales	Oscillospiraceae
F04	vanXY gene in vanG cluster	94.88	46.41	glycopeptide antibiotic	antibiotic target alteration	glycopeptide resistance gene cluster; vanXY						Lachnospiraceae bacterium KGMB03038	Bacteria		Firmicutes	Clostridia	Eubacteriales	Lachnospiraceae		Lachnospiraceae bacterium KGMB03038
F04	vanXY gene in vanG cluster	97.64	45.02	glycopeptide antibiotic	antibiotic target alteration	glycopeptide resistance gene cluster; vanXY						Flavonifractor plautii	Bacteria		Firmicutes	Clostridia	Eubacteriales	Oscillospiraceae	Flavonifractor	Flavonifractor plautii
F04	vanXY gene in vanG cluster	97.24	43.55	glycopeptide antibiotic	antibiotic target alteration	glycopeptide resistance gene cluster; vanXY						Eukaryota	Eukaryota
F04	vanXY gene in vanG cluster	97.24	42.74	glycopeptide antibiotic	antibiotic target alteration	glycopeptide resistance gene cluster; vanXY						Clostridiales bacterium CCNA10	Bacteria		Firmicutes	Clostridia	Eubacteriales			Clostridiales bacterium CCNA10
F04	vanY gene in vanA cluster	27.39	40.74	glycopeptide antibiotic	antibiotic target alteration	vanY; glycopeptide resistance gene cluster						Streptococcus suis	Bacteria		Firmicutes	Bacilli	Lactobacillales	Streptococcaceae	Streptococcus	Streptococcus suis
F04	vanY gene in vanB cluster	50.37	45.45	glycopeptide antibiotic	antibiotic target alteration	vanY; glycopeptide resistance gene cluster						Pancrustacea
F04	vanY gene in vanB cluster	17.91	59.52	glycopeptide antibiotic	antibiotic target alteration	vanY; glycopeptide resistance gene cluster			plasmid.unclassified			Lachnospiraceae bacterium NSJ-29	Bacteria		Firmicutes	Clostridia	Eubacteriales	Lachnospiraceae		Lachnospiraceae bacterium NSJ-29
F04	vanY gene in vanB cluster	48.13	64.23	glycopeptide antibiotic	antibiotic target alteration	vanY; glycopeptide resistance gene cluster						[Ruminococcus] torques L2-14	Bacteria		Firmicutes	Clostridia	Eubacteriales	Lachnospiraceae	Mediterraneibacter	[Ruminococcus] torques
F04	vanY gene in vanB cluster	47.76	48.65	glycopeptide antibiotic	antibiotic target alteration	vanY; glycopeptide resistance gene cluster						Clostridium sp. C1	Bacteria		Firmicutes	Clostridia	Eubacteriales	Clostridiaceae	Clostridium	Clostridium sp. C1
F04	vanY gene in vanB cluster	88.06	59.78	glycopeptide antibiotic	antibiotic target alteration	vanY; glycopeptide resistance gene cluster						cellular organisms
F04	vanY gene in vanB cluster	65.67	53.8	glycopeptide antibiotic	antibiotic target alteration	vanY; glycopeptide resistance gene cluster						Cellulomonas sp. zg-ZUI157	Bacteria		Actinobacteria	Actinomycetia	Micrococcales	Cellulomonadaceae	Cellulomonas	Cellulomonas sp. zg-ZUI157
F04	vanY gene in vanB cluster	101.49	51.65	glycopeptide antibiotic	antibiotic target alteration	vanY; glycopeptide resistance gene cluster						[Eubacterium] rectale	Bacteria		Firmicutes	Clostridia	Eubacteriales	Lachnospiraceae		[Eubacterium] rectale
F04	vanY gene in vanB cluster	100	44.71	glycopeptide antibiotic	antibiotic target alteration	vanY; glycopeptide resistance gene cluster						[Ruminococcus] torques L2-14	Bacteria		Firmicutes	Clostridia	Eubacteriales	Lachnospiraceae	Mediterraneibacter	[Ruminococcus] torques
F04	vanY gene in vanB cluster	98.51	42.93	glycopeptide antibiotic	antibiotic target alteration	vanY; glycopeptide resistance gene cluster						cellular organisms
F04	vanY gene in vanB cluster	99.25	42.02	glycopeptide antibiotic	antibiotic target alteration	vanY; glycopeptide resistance gene cluster						Clostridium perfringens	Bacteria		Firmicutes	Clostridia	Eubacteriales	Clostridiaceae	Clostridium	Clostridium perfringens
F04	vanY gene in vanB cluster	99.25	41.67	glycopeptide antibiotic	antibiotic target alteration	vanY; glycopeptide resistance gene cluster						Erysipelatoclostridium ramosum	Bacteria		Firmicutes	Erysipelotrichia	Erysipelotrichales	Erysipelotrichaceae	Erysipelatoclostridium	Erysipelatoclostridium ramosum
F04	vanY gene in vanB cluster	107.09	40.81	glycopeptide antibiotic	antibiotic target alteration	vanY; glycopeptide resistance gene cluster						Clostridium sp. C1	Bacteria		Firmicutes	Clostridia	Eubacteriales	Clostridiaceae	Clostridium	Clostridium sp. C1
F04	vanY gene in vanB cluster	80.22	40.35	glycopeptide antibiotic	antibiotic target alteration	vanY; glycopeptide resistance gene cluster						Enterococcus faecalis	Bacteria		Firmicutes	Bacilli	Lactobacillales	Enterococcaceae	Enterococcus	Enterococcus faecalis
F04	vanY gene in vanB cluster	123.51	39.33	glycopeptide antibiotic	antibiotic target alteration	vanY; glycopeptide resistance gene cluster						Enterococcus faecium ATCC 8459 = NRRL B-2354	Bacteria		Firmicutes	Bacilli	Lactobacillales	Enterococcaceae	Enterococcus	Enterococcus faecium
F04	vanY gene in vanB cluster	154.85	38.62	glycopeptide antibiotic	antibiotic target alteration	vanY; glycopeptide resistance gene cluster						Penicillium arizonense	Eukaryota	Fungi	Ascomycota	Eurotiomycetes	Eurotiales	Aspergillaceae	Penicillium	Penicillium arizonense
F04	vanY gene in vanB cluster	147.39	37.67	glycopeptide antibiotic	antibiotic target alteration	vanY; glycopeptide resistance gene cluster						Erysipelatoclostridium ramosum	Bacteria		Firmicutes	Erysipelotrichia	Erysipelotrichales	Erysipelotrichaceae	Erysipelatoclostridium	Erysipelatoclostridium ramosum
F04	vanY gene in vanB cluster	157.84	35.38	glycopeptide antibiotic	antibiotic target alteration	vanY; glycopeptide resistance gene cluster						Dysosmobacter welbionis	Bacteria		Firmicutes	Clostridia	Eubacteriales	Oscillospiraceae	Dysosmobacter	Dysosmobacter welbionis
F04	vanY gene in vanB cluster	102.24	34.9	glycopeptide antibiotic	antibiotic target alteration	vanY; glycopeptide resistance gene cluster						Lachnospiraceae bacterium KGMB03038	Bacteria		Firmicutes	Clostridia	Eubacteriales	Lachnospiraceae		Lachnospiraceae bacterium KGMB03038
F04	vanY gene in vanB cluster	154.48	33.99	glycopeptide antibiotic	antibiotic target alteration	vanY; glycopeptide resistance gene cluster						Caproiciproducens sp. NJN-50	Bacteria		Firmicutes	Clostridia	Eubacteriales	Oscillospiraceae	Caproiciproducens	Caproiciproducens sp. NJN-50
F04	vanY gene in vanB cluster	77.99	33.85	glycopeptide antibiotic	antibiotic target alteration	vanY; glycopeptide resistance gene cluster						Opisthokonta
F04	vanY gene in vanF cluster	46.76	44.76	glycopeptide antibiotic	antibiotic target alteration	vanY; glycopeptide resistance gene cluster						unclassified
F04	vanY gene in vanF cluster	29.69	51.19	glycopeptide antibiotic	antibiotic target alteration	vanY; glycopeptide resistance gene cluster						unclassified
F04	vanY gene in vanF cluster	25.6	46.67	glycopeptide antibiotic	antibiotic target alteration	vanY; glycopeptide resistance gene cluster						Oryzias latipes	Eukaryota	Metazoa	Chordata	Actinopteri	Beloniformes	Adrianichthyidae	Oryzias	Oryzias latipes
F04	vanY gene in vanF cluster	22.53	39.68	glycopeptide antibiotic	antibiotic target alteration	vanY; glycopeptide resistance gene cluster						unclassified
F04	vanY gene in vanF cluster	74.74	38.22	glycopeptide antibiotic	antibiotic target alteration	vanY; glycopeptide resistance gene cluster			plasmid.Firmicutes			[Clostridium] cf. saccharolyticum K10	Bacteria		Firmicutes	Clostridia	Eubacteriales	Lachnospiraceae	Lacrimispora	Lacrimispora saccharolytica
F04	vanY gene in vanF cluster	101.71	37.5	glycopeptide antibiotic	antibiotic target alteration	vanY; glycopeptide resistance gene cluster						Clostridium sp. C1	Bacteria		Firmicutes	Clostridia	Eubacteriales	Clostridiaceae	Clostridium	Clostridium sp. C1
F04	vanY gene in vanG cluster	19.71	70.59	glycopeptide antibiotic	antibiotic target alteration	vanY; glycopeptide resistance gene cluster						Blautia producta	Bacteria		Firmicutes	Clostridia	Eubacteriales	Lachnospiraceae	Blautia	Blautia producta
F04	vanY gene in vanG cluster	18.28	70.83	glycopeptide antibiotic	antibiotic target alteration	vanY; glycopeptide resistance gene cluster						[Ruminococcus] torques L2-14	Bacteria		Firmicutes	Clostridia	Eubacteriales	Lachnospiraceae	Mediterraneibacter	[Ruminococcus] torques
F04	vanY gene in vanG cluster	41.94	41.96	glycopeptide antibiotic	antibiotic target alteration	vanY; glycopeptide resistance gene cluster						Pancrustacea
F04	vanY gene in vanG cluster	89.61	56.2	glycopeptide antibiotic	antibiotic target alteration	vanY; glycopeptide resistance gene cluster						Oscillibacter sp. NSJ-62	Bacteria		Firmicutes	Clostridia	Eubacteriales	Oscillospiraceae	Oscillibacter	Oscillibacter sp. NSJ-62
F04	vanY gene in vanG cluster	96.06	52.87	glycopeptide antibiotic	antibiotic target alteration	vanY; glycopeptide resistance gene cluster						Dysosmobacter sp. Marseille-Q4140	Bacteria		Firmicutes	Clostridia	Eubacteriales	Oscillospiraceae	Dysosmobacter	Dysosmobacter sp. Marseille-Q4140
F04	vanY gene in vanG cluster	76.7	44.77	glycopeptide antibiotic	antibiotic target alteration	vanY; glycopeptide resistance gene cluster						Aquila chrysaetos chrysaetos	Eukaryota	Metazoa	Chordata	Aves	Accipitriformes	Accipitridae	Aquila	Aquila chrysaetos
F04	vanY gene in vanG cluster	111.11	37.16	glycopeptide antibiotic	antibiotic target alteration	vanY; glycopeptide resistance gene cluster						Erysipelatoclostridium ramosum	Bacteria		Firmicutes	Erysipelotrichia	Erysipelotrichales	Erysipelotrichaceae	Erysipelatoclostridium	Erysipelatoclostridium ramosum
F04	vanY gene in vanG cluster	93.91	34.55	glycopeptide antibiotic	antibiotic target alteration	vanY; glycopeptide resistance gene cluster			plasmid.unclassified			unclassified
F04	vanY gene in vanG cluster	114.7	33.33	glycopeptide antibiotic	antibiotic target alteration	vanY; glycopeptide resistance gene cluster						Enterococcus sp. M190262	Bacteria		Firmicutes	Bacilli	Lactobacillales	Enterococcaceae	Enterococcus	Enterococcus sp. M190262
F04	vanY gene in vanM cluster	78.11	42.48	glycopeptide antibiotic	antibiotic target alteration	vanY; glycopeptide resistance gene cluster			plasmid.Firmicutes			cellular organisms
F04	vanY gene in vanM cluster	77.25	42.03	glycopeptide antibiotic	antibiotic target alteration	vanY; glycopeptide resistance gene cluster						Erysipelatoclostridium ramosum	Bacteria		Firmicutes	Erysipelotrichia	Erysipelotrichales	Erysipelotrichaceae	Erysipelatoclostridium	Erysipelatoclostridium ramosum
F04	vanY gene in vanM cluster	163.95	40.48	glycopeptide antibiotic	antibiotic target alteration	vanY; glycopeptide resistance gene cluster						Blautia argi	Bacteria		Firmicutes	Clostridia	Eubacteriales	Lachnospiraceae	Blautia	Blautia argi
F04	vanY gene in vanM cluster	78.97	34.23	glycopeptide antibiotic	antibiotic target alteration	vanY; glycopeptide resistance gene cluster						Clostridium sp. C1	Bacteria		Firmicutes	Clostridia	Eubacteriales	Clostridiaceae	Clostridium	Clostridium sp. C1
F04	vanY gene in vanM cluster	166.09	31.51	glycopeptide antibiotic	antibiotic target alteration	vanY; glycopeptide resistance gene cluster			plasmid.unclassified			cellular organisms
F04	YojI	100	99.09	peptide antibiotic	antibiotic efflux	ATP-binding cassette (ABC) antibiotic efflux pump						Escherichia coli	Bacteria		Proteobacteria	Gammaproteobacteria	Enterobacterales	Enterobacteriaceae	Escherichia	Escherichia coli
F05	AAC(6')-Ii	100	99.45	aminoglycoside antibiotic	antibiotic inactivation	AAC(6')						Enterococcus faecium Aus0004	Bacteria		Firmicutes	Bacilli	Lactobacillales	Enterococcaceae	Enterococcus	Enterococcus faecium
F05	AAC(6')-Iid	98.9	83.71	aminoglycoside antibiotic	antibiotic inactivation	AAC(6')						Enterococcus villorum ATCC 700913	Bacteria		Firmicutes	Bacilli	Lactobacillales	Enterococcaceae	Enterococcus	Enterococcus villorum
F05	AAC(6')-Im	100	100	aminoglycoside antibiotic	antibiotic inactivation	AAC(6')						uncultured bacterium EB5	Bacteria							uncultured bacterium EB5
F05	aad(6)	109.42	89.13	aminoglycoside antibiotic	antibiotic inactivation	ANT(6)						Enterococcus gallinarum	Bacteria		Firmicutes	Bacilli	Lactobacillales	Enterococcaceae	Enterococcus	Enterococcus gallinarum
F05	acrB	100	100	fluoroquinolone antibiotic; cephalosporin; glycylcycline; penam; tetracycline antibiotic; rifamycin antibiotic; phenicol antibiotic; disinfecting agents and antiseptics	antibiotic efflux	resistance-nodulation-cell division (RND) antibiotic efflux pump						Escherichia coli	Bacteria		Proteobacteria	Gammaproteobacteria	Enterobacterales	Enterobacteriaceae	Escherichia	Escherichia coli
F05	acrD	100	99.9	aminoglycoside antibiotic	antibiotic efflux	resistance-nodulation-cell division (RND) antibiotic efflux pump						Escherichia coli	Bacteria		Proteobacteria	Gammaproteobacteria	Enterobacterales	Enterobacteriaceae	Escherichia	Escherichia coli
F05	AcrE	100	99.22	fluoroquinolone antibiotic; cephalosporin; cephamycin; penam	antibiotic efflux	resistance-nodulation-cell division (RND) antibiotic efflux pump						Escherichia coli	Bacteria		Proteobacteria	Gammaproteobacteria	Enterobacterales	Enterobacteriaceae	Escherichia	Escherichia coli
F05	AcrF	100	99.23	fluoroquinolone antibiotic; cephalosporin; cephamycin; penam	antibiotic efflux	resistance-nodulation-cell division (RND) antibiotic efflux pump						Escherichia coli	Bacteria		Proteobacteria	Gammaproteobacteria	Enterobacterales	Enterobacteriaceae	Escherichia	Escherichia coli
F05	AcrS	100	98.18	fluoroquinolone antibiotic; cephalosporin; glycylcycline; cephamycin; penam; tetracycline antibiotic; rifamycin antibiotic; phenicol antibiotic; disinfecting agents and antiseptics	antibiotic efflux	resistance-nodulation-cell division (RND) antibiotic efflux pump						Escherichia coli	Bacteria		Proteobacteria	Gammaproteobacteria	Enterobacterales	Enterobacteriaceae	Escherichia	Escherichia coli
F05	ANT(6)-Ia	100	100	aminoglycoside antibiotic	antibiotic inactivation	ANT(6)						Lactobacillales	Bacteria		Firmicutes	Bacilli	Lactobacillales
F05	APH(2'')-IIa	100	99.33	aminoglycoside antibiotic	antibiotic inactivation	APH(2'')						uncultured bacterium EB5	Bacteria							uncultured bacterium EB5
F05	APH(3'')-Ib	100	99.25	aminoglycoside antibiotic	antibiotic inactivation	APH(3'')			plasmid.Proteobacteria	Tn2, IS5075		Escherichia coli	Bacteria		Proteobacteria	Gammaproteobacteria	Enterobacterales	Enterobacteriaceae	Escherichia	Escherichia coli
F05	APH(3')-IIIa	100	100	aminoglycoside antibiotic	antibiotic inactivation	APH(3')						Enterococcus gallinarum	Bacteria		Firmicutes	Bacilli	Lactobacillales	Enterococcaceae	Enterococcus	Enterococcus gallinarum
F05	APH(6)-Id	100	99.28	aminoglycoside antibiotic	antibiotic inactivation	APH(6)			plasmid.Proteobacteria	Tn2, IS5075		Escherichia coli	Bacteria		Proteobacteria	Gammaproteobacteria	Enterobacterales	Enterobacteriaceae	Escherichia	Escherichia coli
F05	bacA	93.04	99.61	peptide antibiotic	antibiotic target alteration	undecaprenyl pyrophosphate related proteins						Escherichia coli	Bacteria		Proteobacteria	Gammaproteobacteria	Enterobacterales	Enterobacteriaceae	Escherichia	Escherichia coli
F05	baeR	100	100	aminoglycoside antibiotic; aminocoumarin antibiotic	antibiotic efflux	resistance-nodulation-cell division (RND) antibiotic efflux pump						Escherichia coli	Bacteria		Proteobacteria	Gammaproteobacteria	Enterobacterales	Enterobacteriaceae	Escherichia	Escherichia coli
F05	cpxA	100	100	aminoglycoside antibiotic; aminocoumarin antibiotic	antibiotic efflux	resistance-nodulation-cell division (RND) antibiotic efflux pump						Escherichia coli	Bacteria		Proteobacteria	Gammaproteobacteria	Enterobacterales	Enterobacteriaceae	Escherichia	Escherichia coli
F05	CRP	100	99.52	macrolide antibiotic; fluoroquinolone antibiotic; penam	antibiotic efflux	resistance-nodulation-cell division (RND) antibiotic efflux pump						Escherichia coli	Bacteria		Proteobacteria	Gammaproteobacteria	Enterobacterales	Enterobacteriaceae	Escherichia	Escherichia coli
F05	dfrA14	96.82	100	diaminopyrimidine antibiotic	antibiotic target replacement	trimethoprim resistant dihydrofolate reductase dfr			plasmid.Proteobacteria	IS26, cn_3005_IS26		Enterobacteriaceae	Bacteria		Proteobacteria	Gammaproteobacteria	Enterobacterales	Enterobacteriaceae
F05	dfrE	100	98.78	diaminopyrimidine antibiotic	antibiotic target replacement	trimethoprim resistant dihydrofolate reductase dfr						Enterococcus faecalis ARO1/DG	Bacteria		Firmicutes	Bacilli	Lactobacillales	Enterococcaceae	Enterococcus	Enterococcus faecalis
F05	dfrF	95.73	100	diaminopyrimidine antibiotic	antibiotic target replacement	trimethoprim resistant dihydrofolate reductase dfr						Coprococcus comes	Bacteria		Firmicutes	Clostridia	Eubacteriales	Lachnospiraceae	Coprococcus	Coprococcus comes
F05	dfrG	100	100	diaminopyrimidine antibiotic	antibiotic target replacement	trimethoprim resistant dihydrofolate reductase dfr			plasmid.Firmicutes			Enterococcus faecium	Bacteria		Firmicutes	Bacilli	Lactobacillales	Enterococcaceae	Enterococcus	Enterococcus faecium
F05	eatAv	100	99	pleuromutilin antibiotic	antibiotic target protection	Miscellaneous ABC-F subfamily ATP-binding cassette ribosomal protection proteins						Enterococcus faecium	Bacteria		Firmicutes	Bacilli	Lactobacillales	Enterococcaceae	Enterococcus	Enterococcus faecium
F05	efmA	100	99.77	macrolide antibiotic; fluoroquinolone antibiotic	antibiotic efflux	major facilitator superfamily (MFS) antibiotic efflux pump						Enterococcus faecium	Bacteria		Firmicutes	Bacilli	Lactobacillales	Enterococcaceae	Enterococcus	Enterococcus faecium
F05	efrA	100	99.48	macrolide antibiotic; fluoroquinolone antibiotic; rifamycin antibiotic	antibiotic efflux	ATP-binding cassette (ABC) antibiotic efflux pump						Enterococcus faecalis	Bacteria		Firmicutes	Bacilli	Lactobacillales	Enterococcaceae	Enterococcus	Enterococcus faecalis
F05	efrA	100.17	83.68	macrolide antibiotic; fluoroquinolone antibiotic; rifamycin antibiotic	antibiotic efflux	ATP-binding cassette (ABC) antibiotic efflux pump						Enterococcus faecium Aus0085	Bacteria		Firmicutes	Bacilli	Lactobacillales	Enterococcaceae	Enterococcus	Enterococcus faecium
F05	efrA	100.17	82.81	macrolide antibiotic; fluoroquinolone antibiotic; rifamycin antibiotic	antibiotic efflux	ATP-binding cassette (ABC) antibiotic efflux pump				Tn6260		Enterococcus hirae ATCC 9790	Bacteria		Firmicutes	Bacilli	Lactobacillales	Enterococcaceae	Enterococcus	Enterococcus hirae
F05	emeA	97.71	97.71	disinfecting agents and antiseptics	antibiotic efflux	multidrug and toxic compound extrusion (MATE) transporter						Enterococcus faecalis D32	Bacteria		Firmicutes	Bacilli	Lactobacillales	Enterococcaceae	Enterococcus	Enterococcus faecalis
F05	emrA	100	99.74	fluoroquinolone antibiotic	antibiotic efflux	major facilitator superfamily (MFS) antibiotic efflux pump						Escherichia coli	Bacteria		Proteobacteria	Gammaproteobacteria	Enterobacterales	Enterobacteriaceae	Escherichia	Escherichia coli
F05	emrB	100	100	fluoroquinolone antibiotic	antibiotic efflux	major facilitator superfamily (MFS) antibiotic efflux pump						Escherichia coli	Bacteria		Proteobacteria	Gammaproteobacteria	Enterobacterales	Enterobacteriaceae	Escherichia	Escherichia coli
F05	emrK	110.26	98.58	tetracycline antibiotic	antibiotic efflux	major facilitator superfamily (MFS) antibiotic efflux pump						Escherichia coli	Bacteria		Proteobacteria	Gammaproteobacteria	Enterobacterales	Enterobacteriaceae	Escherichia	Escherichia coli
F05	emrR	100	100	fluoroquinolone antibiotic	antibiotic efflux	major facilitator superfamily (MFS) antibiotic efflux pump						Escherichia coli	Bacteria		Proteobacteria	Gammaproteobacteria	Enterobacterales	Enterobacteriaceae	Escherichia	Escherichia coli
F05	emrY	100	99.41	tetracycline antibiotic	antibiotic efflux	major facilitator superfamily (MFS) antibiotic efflux pump						Escherichia coli	Bacteria		Proteobacteria	Gammaproteobacteria	Enterobacterales	Enterobacteriaceae	Escherichia	Escherichia coli
F05	emtA	100	99.71	macrolide antibiotic; lincosamide antibiotic; orthosomycin antibiotic	antibiotic target alteration	non-erm 23S ribosomal RNA methyltransferase (G748)						Enterococcus faecium	Bacteria		Firmicutes	Bacilli	Lactobacillales	Enterococcaceae	Enterococcus	Enterococcus faecium
F05	Enterococcus faecium liaS mutant conferring daptomycin resistance	100	97.18	peptide antibiotic	antibiotic target alteration; antibiotic efflux	daptomycin resistant liaS						Enterococcus faecium Aus0085	Bacteria		Firmicutes	Bacilli	Lactobacillales	Enterococcaceae	Enterococcus	Enterococcus faecium
F05	eptA	101.83	99.27	peptide antibiotic	antibiotic target alteration	pmr phosphoethanolamine transferase						Escherichia coli	Bacteria		Proteobacteria	Gammaproteobacteria	Enterobacterales	Enterobacteriaceae	Escherichia	Escherichia coli
F05	Erm(52)	100	100	macrolide antibiotic; lincosamide antibiotic; streptogramin antibiotic	antibiotic target alteration	Erm 23S ribosomal RNA methyltransferase						Clostridioides difficile	Bacteria		Firmicutes	Clostridia	Eubacteriales	Peptostreptococcaceae	Clostridioides	Clostridioides difficile
F05	ErmB	98.79	97.96	macrolide antibiotic; lincosamide antibiotic; streptogramin antibiotic; streptogramin A antibiotic; streptogramin B antibiotic	antibiotic target alteration	Erm 23S ribosomal RNA methyltransferase			plasmid.Firmicutes			Enterococcus sp. FDAARGOS_553	Bacteria		Firmicutes	Bacilli	Lactobacillales	Enterococcaceae	Enterococcus	Enterococcus sp. FDAARGOS_553
F05	ErmG	100	99.18	macrolide antibiotic; lincosamide antibiotic; streptogramin antibiotic; streptogramin A antibiotic; streptogramin B antibiotic	antibiotic target alteration	Erm 23S ribosomal RNA methyltransferase			plasmid.Proteobacteria			root
F05	Escherichia coli acrA	100	99.75	fluoroquinolone antibiotic; cephalosporin; glycylcycline; penam; tetracycline antibiotic; rifamycin antibiotic; phenicol antibiotic; disinfecting agents and antiseptics	antibiotic efflux	resistance-nodulation-cell division (RND) antibiotic efflux pump						Escherichia coli	Bacteria		Proteobacteria	Gammaproteobacteria	Enterobacterales	Enterobacteriaceae	Escherichia	Escherichia coli
F05	Escherichia coli AcrAB-TolC with AcrR mutation conferring resistance to ciprofloxacin, tetracycline, and ceftazidime	100	100	fluoroquinolone antibiotic; cephalosporin; glycylcycline; penam; tetracycline antibiotic; rifamycin antibiotic; phenicol antibiotic; disinfecting agents and antiseptics	antibiotic target alteration; antibiotic efflux	resistance-nodulation-cell division (RND) antibiotic efflux pump						Escherichia coli	Bacteria		Proteobacteria	Gammaproteobacteria	Enterobacterales	Enterobacteriaceae	Escherichia	Escherichia coli
F05	Escherichia coli AcrAB-TolC with MarR mutations conferring resistance to ciprofloxacin and tetracycline	100	97.92	fluoroquinolone antibiotic; cephalosporin; glycylcycline; penam; tetracycline antibiotic; rifamycin antibiotic; phenicol antibiotic; disinfecting agents and antiseptics	antibiotic target alteration; antibiotic efflux	resistance-nodulation-cell division (RND) antibiotic efflux pump						Escherichia coli	Bacteria		Proteobacteria	Gammaproteobacteria	Enterobacterales	Enterobacteriaceae	Escherichia	Escherichia coli
F05	Escherichia coli emrE	100	100	macrolide antibiotic	antibiotic efflux	small multidrug resistance (SMR) antibiotic efflux pump						Escherichia coli	Bacteria		Proteobacteria	Gammaproteobacteria	Enterobacterales	Enterobacteriaceae	Escherichia	Escherichia coli
F05	Escherichia coli emrE	91.82	98.02	macrolide antibiotic	antibiotic efflux	small multidrug resistance (SMR) antibiotic efflux pump					dsDNAphage	Escherichia coli	Bacteria		Proteobacteria	Gammaproteobacteria	Enterobacterales	Enterobacteriaceae	Escherichia	Escherichia coli
F05	Escherichia coli GlpT with mutation conferring resistance to fosfomycin	100	99.12	phosphonic acid antibiotic	antibiotic target alteration	antibiotic-resistant GlpT						Escherichia coli	Bacteria		Proteobacteria	Gammaproteobacteria	Enterobacterales	Enterobacteriaceae	Escherichia	Escherichia coli
F05	Escherichia coli mdfA	100	96.59	tetracycline antibiotic; disinfecting agents and antiseptics	antibiotic efflux	major facilitator superfamily (MFS) antibiotic efflux pump						Escherichia coli	Bacteria		Proteobacteria	Gammaproteobacteria	Enterobacterales	Enterobacteriaceae	Escherichia	Escherichia coli
F05	Escherichia coli soxR with mutation conferring antibiotic resistance	100	98.7	fluoroquinolone antibiotic; cephalosporin; glycylcycline; penam; tetracycline antibiotic; rifamycin antibiotic; phenicol antibiotic; disinfecting agents and antiseptics	antibiotic target alteration; antibiotic efflux	ATP-binding cassette (ABC) antibiotic efflux pump; major facilitator superfamily (MFS) antibiotic efflux pump; resistance-nodulation-cell division (RND) antibiotic efflux pump						Escherichia coli	Bacteria		Proteobacteria	Gammaproteobacteria	Enterobacterales	Enterobacteriaceae	Escherichia	Escherichia coli
F05	Escherichia coli soxS with mutation conferring antibiotic resistance	100	100	fluoroquinolone antibiotic; monobactam; carbapenem; cephalosporin; glycylcycline; cephamycin; penam; tetracycline antibiotic; rifamycin antibiotic; phenicol antibiotic; penem; disinfecting agents and antiseptics	antibiotic target alteration; antibiotic efflux; reduced permeability to antibiotic	ATP-binding cassette (ABC) antibiotic efflux pump; major facilitator superfamily (MFS) antibiotic efflux pump; resistance-nodulation-cell division (RND) antibiotic efflux pump; General Bacterial Porin with reduced permeability to beta-lactams						Escherichia coli	Bacteria		Proteobacteria	Gammaproteobacteria	Enterobacterales	Enterobacteriaceae	Escherichia	Escherichia coli
F05	evgA	100	100	macrolide antibiotic; fluoroquinolone antibiotic; penam; tetracycline antibiotic	antibiotic efflux	major facilitator superfamily (MFS) antibiotic efflux pump; resistance-nodulation-cell division (RND) antibiotic efflux pump						Escherichia coli	Bacteria		Proteobacteria	Gammaproteobacteria	Enterobacterales	Enterobacteriaceae	Escherichia	Escherichia coli
F05	gadX	100	98.54	macrolide antibiotic; fluoroquinolone antibiotic; penam	antibiotic efflux	resistance-nodulation-cell division (RND) antibiotic efflux pump			plasmid.Proteobacteria			Escherichia coli	Bacteria		Proteobacteria	Gammaproteobacteria	Enterobacterales	Enterobacteriaceae	Escherichia	Escherichia coli
F05	gadX	100	93.43	macrolide antibiotic; fluoroquinolone antibiotic; penam	antibiotic efflux	resistance-nodulation-cell division (RND) antibiotic efflux pump			plasmid.Proteobacteria			Escherichia coli	Bacteria		Proteobacteria	Gammaproteobacteria	Enterobacterales	Enterobacteriaceae	Escherichia	Escherichia coli
F05	Haemophilus influenzae PBP3 conferring resistance to beta-lactam antibiotics	96.39	53.11	cephalosporin; cephamycin; penam	antibiotic target alteration	Penicillin-binding protein mutations conferring resistance to beta-lactam antibiotics						Escherichia coli IAI39	Bacteria		Proteobacteria	Gammaproteobacteria	Enterobacterales	Enterobacteriaceae	Escherichia	Escherichia coli
F05	H-NS	100	100	macrolide antibiotic; fluoroquinolone antibiotic; cephalosporin; cephamycin; penam; tetracycline antibiotic	antibiotic efflux	major facilitator superfamily (MFS) antibiotic efflux pump; resistance-nodulation-cell division (RND) antibiotic efflux pump						Escherichia coli K-12	Bacteria		Proteobacteria	Gammaproteobacteria	Enterobacterales	Enterobacteriaceae	Escherichia	Escherichia coli
F05	kdpE	100	99.56	aminoglycoside antibiotic	antibiotic efflux	kdpDE						Escherichia coli	Bacteria		Proteobacteria	Gammaproteobacteria	Enterobacterales	Enterobacteriaceae	Escherichia	Escherichia coli
F05	kdpE	100	99.11	aminoglycoside antibiotic	antibiotic efflux	kdpDE						Escherichia coli	Bacteria		Proteobacteria	Gammaproteobacteria	Enterobacterales	Enterobacteriaceae	Escherichia	Escherichia coli
F05	Klebsiella pneumoniae KpnE	100.83	82.2	macrolide antibiotic; aminoglycoside antibiotic; cephalosporin; tetracycline antibiotic; peptide antibiotic; rifamycin antibiotic; disinfecting agents and antiseptics	antibiotic efflux	major facilitator superfamily (MFS) antibiotic efflux pump						Escherichia coli	Bacteria		Proteobacteria	Gammaproteobacteria	Enterobacterales	Enterobacteriaceae	Escherichia	Escherichia coli
F05	Klebsiella pneumoniae KpnF	100	84.4	macrolide antibiotic; aminoglycoside antibiotic; cephalosporin; tetracycline antibiotic; peptide antibiotic; rifamycin antibiotic; disinfecting agents and antiseptics	antibiotic efflux	major facilitator superfamily (MFS) antibiotic efflux pump						Escherichia coli	Bacteria		Proteobacteria	Gammaproteobacteria	Enterobacterales	Enterobacteriaceae	Escherichia	Escherichia coli
F05	lnuA	100	93.17	lincosamide antibiotic	antibiotic inactivation	lincosamide nucleotidyltransferase (LNU)			plasmid.Firmicutes			Staphylococcus aureus	Bacteria		Firmicutes	Bacilli	Bacillales	Staphylococcaceae	Staphylococcus	Staphylococcus aureus
F05	lnuC	100	97.56	lincosamide antibiotic	antibiotic inactivation	lincosamide nucleotidyltransferase (LNU)				MTnSag1		Lactobacillus johnsonii N6.2	Bacteria		Firmicutes	Bacilli	Lactobacillales	Lactobacillaceae	Lactobacillus	Lactobacillus johnsonii
F05	lnuG	97.38	97.69	lincosamide antibiotic	antibiotic inactivation	lincosamide nucleotidyltransferase (LNU)				Tn6260		Enterococcus hirae ATCC 9790	Bacteria		Firmicutes	Bacilli	Lactobacillales	Enterococcaceae	Enterococcus	Enterococcus hirae
F05	lsaA	100	99.4	lincosamide antibiotic; streptogramin antibiotic; streptogramin A antibiotic; streptogramin B antibiotic; pleuromutilin antibiotic	antibiotic target protection	lsa-type ABC-F protein						Enterococcus faecalis ATCC 29212	Bacteria		Firmicutes	Bacilli	Lactobacillales	Enterococcaceae	Enterococcus	Enterococcus faecalis
F05	lsaE	100	100	lincosamide antibiotic; streptogramin antibiotic; pleuromutilin antibiotic	antibiotic target protection	lsa-type ABC-F protein						Lactobacillales	Bacteria		Firmicutes	Bacilli	Lactobacillales
F05	marA	100	100	fluoroquinolone antibiotic; monobactam; carbapenem; cephalosporin; glycylcycline; cephamycin; penam; tetracycline antibiotic; rifamycin antibiotic; phenicol antibiotic; penem; disinfecting agents and antiseptics	antibiotic efflux; reduced permeability to antibiotic	resistance-nodulation-cell division (RND) antibiotic efflux pump; General Bacterial Porin with reduced permeability to beta-lactams						Escherichia coli	Bacteria		Proteobacteria	Gammaproteobacteria	Enterobacterales	Enterobacteriaceae	Escherichia	Escherichia coli
F05	mdtA	109.16	98.31	aminocoumarin antibiotic	antibiotic efflux	resistance-nodulation-cell division (RND) antibiotic efflux pump						Escherichia coli	Bacteria		Proteobacteria	Gammaproteobacteria	Enterobacterales	Enterobacteriaceae	Escherichia	Escherichia coli
F05	mdtB	100	99.71	aminocoumarin antibiotic	antibiotic efflux	resistance-nodulation-cell division (RND) antibiotic efflux pump						Escherichia coli	Bacteria		Proteobacteria	Gammaproteobacteria	Enterobacterales	Enterobacteriaceae	Escherichia	Escherichia coli
F05	mdtC	100	99.51	aminocoumarin antibiotic	antibiotic efflux	resistance-nodulation-cell division (RND) antibiotic efflux pump						Escherichia coli	Bacteria		Proteobacteria	Gammaproteobacteria	Enterobacterales	Enterobacteriaceae	Escherichia	Escherichia coli
F05	mdtE	100	100	macrolide antibiotic; fluoroquinolone antibiotic; penam	antibiotic efflux	resistance-nodulation-cell division (RND) antibiotic efflux pump						Escherichia coli	Bacteria		Proteobacteria	Gammaproteobacteria	Enterobacterales	Enterobacteriaceae	Escherichia	Escherichia coli
F05	mdtF	100	99.61	macrolide antibiotic; fluoroquinolone antibiotic; penam	antibiotic efflux	resistance-nodulation-cell division (RND) antibiotic efflux pump						Escherichia coli	Bacteria		Proteobacteria	Gammaproteobacteria	Enterobacterales	Enterobacteriaceae	Escherichia	Escherichia coli
F05	mdtG	100	100	phosphonic acid antibiotic	antibiotic efflux	major facilitator superfamily (MFS) antibiotic efflux pump						Escherichia coli	Bacteria		Proteobacteria	Gammaproteobacteria	Enterobacterales	Enterobacteriaceae	Escherichia	Escherichia coli
F05	mdtH	100	99.25	fluoroquinolone antibiotic	antibiotic efflux	major facilitator superfamily (MFS) antibiotic efflux pump						Escherichia coli	Bacteria		Proteobacteria	Gammaproteobacteria	Enterobacterales	Enterobacteriaceae	Escherichia	Escherichia coli
F05	mdtM	100	98.29	fluoroquinolone antibiotic; lincosamide antibiotic; nucleoside antibiotic; phenicol antibiotic; disinfecting agents and antiseptics	antibiotic efflux	major facilitator superfamily (MFS) antibiotic efflux pump						Escherichia coli	Bacteria		Proteobacteria	Gammaproteobacteria	Enterobacterales	Enterobacteriaceae	Escherichia	Escherichia coli
F05	mdtN	100	99.71	nucleoside antibiotic; disinfecting agents and antiseptics	antibiotic efflux	major facilitator superfamily (MFS) antibiotic efflux pump						Escherichia coli	Bacteria		Proteobacteria	Gammaproteobacteria	Enterobacterales	Enterobacteriaceae	Escherichia	Escherichia coli
F05	mdtO	100	98.54	nucleoside antibiotic; disinfecting agents and antiseptics	antibiotic efflux	major facilitator superfamily (MFS) antibiotic efflux pump						Escherichia coli	Bacteria		Proteobacteria	Gammaproteobacteria	Enterobacterales	Enterobacteriaceae	Escherichia	Escherichia coli
F05	mdtP	100	97.95	nucleoside antibiotic; disinfecting agents and antiseptics	antibiotic efflux	major facilitator superfamily (MFS) antibiotic efflux pump						Escherichia coli	Bacteria		Proteobacteria	Gammaproteobacteria	Enterobacterales	Enterobacteriaceae	Escherichia	Escherichia coli
F05	mefH	138.53	78	macrolide antibiotic	antibiotic efflux	major facilitator superfamily (MFS) antibiotic efflux pump						Enterococcus cecorum	Bacteria		Firmicutes	Bacilli	Lactobacillales	Enterococcaceae	Enterococcus	Enterococcus cecorum
F05	mefH	377.98	69.44	macrolide antibiotic	antibiotic efflux	major facilitator superfamily (MFS) antibiotic efflux pump			plasmid.unclassified			Enterococcus cecorum	Bacteria		Firmicutes	Bacilli	Lactobacillales	Enterococcaceae	Enterococcus	Enterococcus cecorum
F05	mefH	367.89	69	macrolide antibiotic	antibiotic efflux	major facilitator superfamily (MFS) antibiotic efflux pump			plasmid.Proteobacteria			Pseudomonas iranensis	Bacteria		Proteobacteria	Gammaproteobacteria	Pseudomonadales	Pseudomonadaceae	Pseudomonas	Pseudomonas iranensis
F05	mefH	377.98	67.59	macrolide antibiotic	antibiotic efflux	major facilitator superfamily (MFS) antibiotic efflux pump						Lachnospiraceae bacterium KGMB03038	Bacteria		Firmicutes	Clostridia	Eubacteriales	Lachnospiraceae		Lachnospiraceae bacterium KGMB03038
F05	mefH	87.16	67.03	macrolide antibiotic	antibiotic efflux	major facilitator superfamily (MFS) antibiotic efflux pump						Enterococcus cecorum	Bacteria		Firmicutes	Bacilli	Lactobacillales	Enterococcaceae	Enterococcus	Enterococcus cecorum
F05	mefH	170.64	64.81	macrolide antibiotic	antibiotic efflux	major facilitator superfamily (MFS) antibiotic efflux pump						Lachnoclostridium phocaeense	Bacteria		Firmicutes	Clostridia	Eubacteriales	Lachnospiraceae	Lachnoclostridium	Lachnoclostridium phocaeense
F05	msbA	100	100	nitroimidazole antibiotic	antibiotic efflux	ATP-binding cassette (ABC) antibiotic efflux pump						Escherichia coli str. K-12 substr. MG1655	Bacteria		Proteobacteria	Gammaproteobacteria	Enterobacterales	Enterobacteriaceae	Escherichia	Escherichia coli
F05	nimA	93.18	59.76	nitroimidazole antibiotic	antibiotic inactivation	nitroimidazole reductase						Bacteria	Bacteria
F05	nimA	82.39	59.72	nitroimidazole antibiotic	antibiotic inactivation	nitroimidazole reductase						Thunnus	Eukaryota	Metazoa	Chordata	Actinopteri	Scombriformes	Scombridae	Thunnus
F05	nimA	90.34	54.72	nitroimidazole antibiotic	antibiotic inactivation	nitroimidazole reductase						Faecalicatena sp. Marseille-Q4148	Bacteria		Firmicutes	Clostridia	Eubacteriales	Lachnospiraceae	Faecalicatena	Faecalicatena sp. Marseille-Q4148
F05	nimA	83.52	52.38	nitroimidazole antibiotic	antibiotic inactivation	nitroimidazole reductase						Chanos chanos	Eukaryota	Metazoa	Chordata	Actinopteri	Gonorynchiformes	Chanidae	Chanos	Chanos chanos
F05	nimG	101.22	60.25	nitroimidazole antibiotic	antibiotic inactivation	nitroimidazole reductase						Actinomycetia	Bacteria		Actinobacteria	Actinomycetia
F05	nimG	96.95	55.35	nitroimidazole antibiotic	antibiotic inactivation	nitroimidazole reductase						uncultured Blautia sp.	Bacteria		Firmicutes	Clostridia	Eubacteriales	Lachnospiraceae	Blautia	uncultured Blautia sp.
F05	PmrF	100	99.69	peptide antibiotic	antibiotic target alteration	pmr phosphoethanolamine transferase						Escherichia coli	Bacteria		Proteobacteria	Gammaproteobacteria	Enterobacterales	Enterobacteriaceae	Escherichia	Escherichia coli
F05	poxtA	117.34	33.9	tetracycline antibiotic; oxazolidinone antibiotic; phenicol antibiotic	antibiotic target protection	Miscellaneous ABC-F subfamily ATP-binding cassette ribosomal protection proteins						Blautia argi	Bacteria		Firmicutes	Clostridia	Eubacteriales	Lachnospiraceae	Blautia	Blautia argi
F05	rsmA	100	85.25	fluoroquinolone antibiotic; diaminopyrimidine antibiotic; phenicol antibiotic	antibiotic efflux	resistance-nodulation-cell division (RND) antibiotic efflux pump						Escherichia coli	Bacteria		Proteobacteria	Gammaproteobacteria	Enterobacterales	Enterobacteriaceae	Escherichia	Escherichia coli
F05	SAT-4	100	99.44	nucleoside antibiotic	antibiotic inactivation	streptothricin acetyltransferase (SAT)						Enterococcus gallinarum	Bacteria		Firmicutes	Bacilli	Lactobacillales	Enterococcaceae	Enterococcus	Enterococcus gallinarum
F05	sul2	100	100	sulfonamide antibiotic	antibiotic target replacement	sulfonamide resistant sul			plasmid.Proteobacteria	Tn2, IS5075		Escherichia coli	Bacteria		Proteobacteria	Gammaproteobacteria	Enterobacterales	Enterobacteriaceae	Escherichia	Escherichia coli
F05	TEM-1	100	100	monobactam; cephalosporin; penam; penem	antibiotic inactivation	TEM beta-lactamase			plasmid.Proteobacteria	Tn2, IS5075		Escherichia coli	Bacteria		Proteobacteria	Gammaproteobacteria	Enterobacterales	Enterobacteriaceae	Escherichia	Escherichia coli
F05	tet(32)	82.16	96.57	tetracycline antibiotic	antibiotic target protection	tetracycline-resistant ribosomal protection protein			plasmid.unclassified			Bacteria	Bacteria
F05	tet(32)	100	79.78	tetracycline antibiotic	antibiotic target protection	tetracycline-resistant ribosomal protection protein						unclassified Lachnospiraceae
F05	tet(40)	100	98.03	tetracycline antibiotic	antibiotic efflux	major facilitator superfamily (MFS) antibiotic efflux pump						Lachnospiraceae bacterium KGMB03038	Bacteria		Firmicutes	Clostridia	Eubacteriales	Lachnospiraceae		Lachnospiraceae bacterium KGMB03038
F05	tet(44)	73.91	97.46	tetracycline antibiotic	antibiotic target protection	tetracycline-resistant ribosomal protection protein			plasmid.Firmicutes			Clostridium sp. C1	Bacteria		Firmicutes	Clostridia	Eubacteriales	Clostridiaceae	Clostridium	Clostridium sp. C1
F05	tet(L)	100	99.78	tetracycline antibiotic	antibiotic efflux	major facilitator superfamily (MFS) antibiotic efflux pump			plasmid.Firmicutes			Enterococcus faecium DO	Bacteria		Firmicutes	Bacilli	Lactobacillales	Enterococcaceae	Enterococcus	Enterococcus faecium
F05	tet(M)	100	94.52	tetracycline antibiotic	antibiotic target protection	tetracycline-resistant ribosomal protection protein			plasmid.Firmicutes			Enterococcus faecium DO	Bacteria		Firmicutes	Bacilli	Lactobacillales	Enterococcaceae	Enterococcus	Enterococcus faecium
F05	tet(O)	100	99.37	tetracycline antibiotic	antibiotic target protection	tetracycline-resistant ribosomal protection protein			plasmid.Firmicutes		dsDNAphage	Enterococcus faecalis	Bacteria		Firmicutes	Bacilli	Lactobacillales	Enterococcaceae	Enterococcus	Enterococcus faecalis
F05	tet(Q)	129.22	32.03	tetracycline antibiotic	antibiotic target protection	tetracycline-resistant ribosomal protection protein			plasmid.Firmicutes			Timema genevievae	Eukaryota	Metazoa	Arthropoda	Insecta	Phasmatodea	Timematidae	Timema	Timema genevievae
F05	tet(S)	100	100	tetracycline antibiotic	antibiotic target protection	tetracycline-resistant ribosomal protection protein				Tn6000		Enterococcus gallinarum	Bacteria		Firmicutes	Bacilli	Lactobacillales	Enterococcaceae	Enterococcus	Enterococcus gallinarum
F05	tet(T)	143.47	31.54	tetracycline antibiotic	antibiotic target protection	tetracycline-resistant ribosomal protection protein						Blautia sp. SC05B48	Bacteria		Firmicutes	Clostridia	Eubacteriales	Lachnospiraceae	Blautia	Blautia sp. SC05B48
F05	tet(U)	308.57	80	tetracycline antibiotic	antibiotic efflux	major facilitator superfamily (MFS) antibiotic efflux pump			plasmid.Firmicutes		ssDNA	Enterococcus faecium	Bacteria		Firmicutes	Bacilli	Lactobacillales	Enterococcaceae	Enterococcus	Enterococcus faecium
F05	tet(W)	24.26	100	tetracycline antibiotic	antibiotic target protection	tetracycline-resistant ribosomal protection protein						Lactobacillus johnsonii pf01	Bacteria		Firmicutes	Bacilli	Lactobacillales	Lactobacillaceae	Lactobacillus	Lactobacillus johnsonii
F05	tet(W)	100	96.87	tetracycline antibiotic	antibiotic target protection	tetracycline-resistant ribosomal protection protein						Megasphaera stantonii	Bacteria		Firmicutes	Negativicutes	Veillonellales	Veillonellaceae	Megasphaera	Megasphaera stantonii
F05	tet(W/N/W)	41.16	95.82	tetracycline antibiotic	antibiotic target protection	tetracycline-resistant ribosomal protection protein			plasmid.unclassified			Exiguobacterium	Bacteria		Firmicutes	Bacilli	Bacillales		Exiguobacterium
F05	TolC	99.6	100	macrolide antibiotic; fluoroquinolone antibiotic; aminoglycoside antibiotic; carbapenem; cephalosporin; glycylcycline; cephamycin; penam; tetracycline antibiotic; peptide antibiotic; aminocoumarin antibiotic; rifamycin antibiotic; phenicol antibiotic; penem; disinfecting agents and antiseptics	antibiotic efflux	ATP-binding cassette (ABC) antibiotic efflux pump; major facilitator superfamily (MFS) antibiotic efflux pump; resistance-nodulation-cell division (RND) antibiotic efflux pump						Escherichia coli	Bacteria		Proteobacteria	Gammaproteobacteria	Enterobacterales	Enterobacteriaceae	Escherichia	Escherichia coli
F05	ugd	100	98.45	peptide antibiotic	antibiotic target alteration	pmr phosphoethanolamine transferase						Escherichia coli	Bacteria		Proteobacteria	Gammaproteobacteria	Enterobacterales	Enterobacteriaceae	Escherichia	Escherichia coli
F05	ugd	102.32	89.18	peptide antibiotic	antibiotic target alteration	pmr phosphoethanolamine transferase						Escherichia coli	Bacteria		Proteobacteria	Gammaproteobacteria	Enterobacterales	Enterobacteriaceae	Escherichia	Escherichia coli
F05	vanC	100.29	99.42	glycopeptide antibiotic	antibiotic target alteration	glycopeptide resistance gene cluster; Van ligase						Enterococcus gallinarum	Bacteria		Firmicutes	Bacilli	Lactobacillales	Enterococcaceae	Enterococcus	Enterococcus gallinarum
F05	vanG	103.15	56.77	glycopeptide antibiotic	antibiotic target alteration	glycopeptide resistance gene cluster; Van ligase						[Ruminococcus] torques L2-14	Bacteria		Firmicutes	Clostridia	Eubacteriales	Lachnospiraceae	Mediterraneibacter	[Ruminococcus] torques
F05	vanG	102.01	40.06	glycopeptide antibiotic	antibiotic target alteration	glycopeptide resistance gene cluster; Van ligase						Ethanoligenens harbinense	Bacteria		Firmicutes	Clostridia	Eubacteriales	Oscillospiraceae	Ethanoligenens	Ethanoligenens harbinense
F05	vanG	104.3	39.5	glycopeptide antibiotic	antibiotic target alteration	glycopeptide resistance gene cluster; Van ligase						Escherichia coli	Bacteria		Proteobacteria	Gammaproteobacteria	Enterobacterales	Enterobacteriaceae	Escherichia	Escherichia coli
F05	vanH gene in vanD cluster	101.24	45.36	glycopeptide antibiotic	antibiotic target alteration	vanH; glycopeptide resistance gene cluster						Notodontidae	Eukaryota	Metazoa	Arthropoda	Insecta	Lepidoptera	Notodontidae
F05	vanH gene in vanF cluster	84.47	48.11	glycopeptide antibiotic	antibiotic target alteration	vanH; glycopeptide resistance gene cluster					dsDNAphage	[Ruminococcus] torques L2-14	Bacteria		Firmicutes	Clostridia	Eubacteriales	Lachnospiraceae	Mediterraneibacter	[Ruminococcus] torques
F05	vanH gene in vanF cluster	102.17	44.44	glycopeptide antibiotic	antibiotic target alteration	vanH; glycopeptide resistance gene cluster						Clostridium pasteurianum	Bacteria		Firmicutes	Clostridia	Eubacteriales	Clostridiaceae	Clostridium	Clostridium pasteurianum
F05	vanH gene in vanO cluster	89.14	42.11	glycopeptide antibiotic	antibiotic target alteration	vanH; glycopeptide resistance gene cluster						Neoptera
F05	vanH gene in vanO cluster	82.86	37.63	glycopeptide antibiotic	antibiotic target alteration	vanH; glycopeptide resistance gene cluster						Lachnospiraceae	Bacteria		Firmicutes	Clostridia	Eubacteriales	Lachnospiraceae
F05	vanH gene in vanO cluster	93.43	36.79	glycopeptide antibiotic	antibiotic target alteration	vanH; glycopeptide resistance gene cluster						unclassified
F05	vanR gene in vanC cluster	100	100	glycopeptide antibiotic	antibiotic target alteration	glycopeptide resistance gene cluster; vanR						Enterococcus gallinarum	Bacteria		Firmicutes	Bacilli	Lactobacillales	Enterococcaceae	Enterococcus	Enterococcus gallinarum
F05	vanS gene in vanC cluster	100	98.89	glycopeptide antibiotic	antibiotic target alteration	vanS; glycopeptide resistance gene cluster						Enterococcus gallinarum	Bacteria		Firmicutes	Bacilli	Lactobacillales	Enterococcaceae	Enterococcus	Enterococcus gallinarum
F05	vanT gene in vanC cluster	100	99.43	glycopeptide antibiotic	antibiotic target alteration	glycopeptide resistance gene cluster; vanT						Enterococcus gallinarum	Bacteria		Firmicutes	Bacilli	Lactobacillales	Enterococcaceae	Enterococcus	Enterococcus gallinarum
F05	vanT gene in vanG cluster	50.14	35.75	glycopeptide antibiotic	antibiotic target alteration	glycopeptide resistance gene cluster; vanT						Erysipelatoclostridium ramosum	Bacteria		Firmicutes	Erysipelotrichia	Erysipelotrichales	Erysipelotrichaceae	Erysipelatoclostridium	Erysipelatoclostridium ramosum
F05	vanT gene in vanG cluster	50.14	40.86	glycopeptide antibiotic	antibiotic target alteration	glycopeptide resistance gene cluster; vanT						[Ruminococcus] torques L2-14	Bacteria		Firmicutes	Clostridia	Eubacteriales	Lachnospiraceae	Mediterraneibacter	[Ruminococcus] torques
F05	vanT gene in vanG cluster	56.74	44.19	glycopeptide antibiotic	antibiotic target alteration	glycopeptide resistance gene cluster; vanT						[Ruminococcus] torques L2-14	Bacteria		Firmicutes	Clostridia	Eubacteriales	Lachnospiraceae	Mediterraneibacter	[Ruminococcus] torques
F05	vanT gene in vanG cluster	53.93	49.86	glycopeptide antibiotic	antibiotic target alteration	glycopeptide resistance gene cluster; vanT						cellular organisms
F05	vanT gene in vanG cluster	52.25	35.01	glycopeptide antibiotic	antibiotic target alteration	glycopeptide resistance gene cluster; vanT						Clostridiales bacterium CCNA10	Bacteria		Firmicutes	Clostridia	Eubacteriales			Clostridiales bacterium CCNA10
F05	vanT gene in vanG cluster	52.11	35.25	glycopeptide antibiotic	antibiotic target alteration	glycopeptide resistance gene cluster; vanT						Ligilactobacillus salivarius str. Ren	Bacteria		Firmicutes	Bacilli	Lactobacillales	Lactobacillaceae	Ligilactobacillus	Ligilactobacillus salivarius
F05	vanT gene in vanG cluster	48.74	48.7	glycopeptide antibiotic	antibiotic target alteration	glycopeptide resistance gene cluster; vanT						Vescimonas coprocola	Bacteria		Firmicutes	Clostridia	Eubacteriales	Oscillospiraceae	Vescimonas	Vescimonas coprocola
F05	vanT gene in vanG cluster	52.53	33.24	glycopeptide antibiotic	antibiotic target alteration	glycopeptide resistance gene cluster; vanT						Limosilactobacillus vaginalis	Bacteria		Firmicutes	Bacilli	Lactobacillales	Lactobacillaceae	Limosilactobacillus	Limosilactobacillus vaginalis
F05	vanT gene in vanG cluster	52.11	34.24	glycopeptide antibiotic	antibiotic target alteration	glycopeptide resistance gene cluster; vanT						Enterococcus faecalis D32	Bacteria		Firmicutes	Bacilli	Lactobacillales	Enterococcaceae	Enterococcus	Enterococcus faecalis
F05	vanT gene in vanG cluster	54.07	34.67	glycopeptide antibiotic	antibiotic target alteration	glycopeptide resistance gene cluster; vanT			plasmid.unclassified			Clostridium	Bacteria		Firmicutes	Clostridia	Eubacteriales	Clostridiaceae	Clostridium
F05	vanT gene in vanG cluster	47.47	35.5	glycopeptide antibiotic	antibiotic target alteration	glycopeptide resistance gene cluster; vanT						cellular organisms
F05	vanT gene in vanG cluster	53.65	34.28	glycopeptide antibiotic	antibiotic target alteration	glycopeptide resistance gene cluster; vanT						Blautia argi	Bacteria		Firmicutes	Clostridia	Eubacteriales	Lachnospiraceae	Blautia	Blautia argi
F05	vanT gene in vanG cluster	52.39	35.58	glycopeptide antibiotic	antibiotic target alteration	glycopeptide resistance gene cluster; vanT						unclassified Eubacteriales
F05	vanT gene in vanG cluster	46.07	37.26	glycopeptide antibiotic	antibiotic target alteration	glycopeptide resistance gene cluster; vanT						Lachnoclostridium phocaeense	Bacteria		Firmicutes	Clostridia	Eubacteriales	Lachnospiraceae	Lachnoclostridium	Lachnoclostridium phocaeense
F05	vanT gene in vanG cluster	53.65	33.99	glycopeptide antibiotic	antibiotic target alteration	glycopeptide resistance gene cluster; vanT						Blautia argi	Bacteria		Firmicutes	Clostridia	Eubacteriales	Lachnospiraceae	Blautia	Blautia argi
F05	vanT gene in vanG cluster	53.65	32.88	glycopeptide antibiotic	antibiotic target alteration	glycopeptide resistance gene cluster; vanT						[Ruminococcus] gnavus	Bacteria		Firmicutes	Clostridia	Eubacteriales	Lachnospiraceae	Mediterraneibacter	[Ruminococcus] gnavus
F05	vanT gene in vanG cluster	41.71	48.82	glycopeptide antibiotic	antibiotic target alteration	glycopeptide resistance gene cluster; vanT			plasmid.unclassified			[Clostridium] cf. saccharolyticum K10	Bacteria		Firmicutes	Clostridia	Eubacteriales	Lachnospiraceae	Lacrimispora	Lacrimispora saccharolytica
F05	vanT gene in vanG cluster	53.79	33.69	glycopeptide antibiotic	antibiotic target alteration	glycopeptide resistance gene cluster; vanT						[Clostridium] scindens	Bacteria		Firmicutes	Clostridia	Eubacteriales	Lachnospiraceae	Lachnoclostridium	[Clostridium] scindens
F05	vanT gene in vanG cluster	53.65	36.89	glycopeptide antibiotic	antibiotic target alteration	glycopeptide resistance gene cluster; vanT						Blautia sp. NBRC 113351	Bacteria		Firmicutes	Clostridia	Eubacteriales	Lachnospiraceae	Blautia	Blautia sp. NBRC 113351
F05	vanU gene in vanG cluster	94.67	71.83	glycopeptide antibiotic	antibiotic target alteration	glycopeptide resistance gene cluster; vanU						Enterocloster clostridioformis	Bacteria		Firmicutes	Clostridia	Eubacteriales	Lachnospiraceae	Enterocloster	Enterocloster clostridioformis
F05	vanW gene in vanI cluster	40.21	32.14	glycopeptide antibiotic	antibiotic target alteration	vanW; glycopeptide resistance gene cluster						cellular organisms
F05	vanW gene in vanI cluster	32.98	41.74	glycopeptide antibiotic	antibiotic target alteration	vanW; glycopeptide resistance gene cluster						Erysipelatoclostridium ramosum	Bacteria		Firmicutes	Erysipelotrichia	Erysipelotrichales	Erysipelotrichaceae	Erysipelatoclostridium	Erysipelatoclostridium ramosum
F05	vanW gene in vanI cluster	40.75	37.5	glycopeptide antibiotic	antibiotic target alteration	vanW; glycopeptide resistance gene cluster						Mesorhizobium sp. 8	Bacteria		Proteobacteria	Alphaproteobacteria	Hyphomicrobiales	Phyllobacteriaceae	Mesorhizobium	Mesorhizobium sp. 8
F05	vanW gene in vanI cluster	39.41	41.94	glycopeptide antibiotic	antibiotic target alteration	vanW; glycopeptide resistance gene cluster						Eubacteriales	Bacteria		Firmicutes	Clostridia	Eubacteriales
F05	vanW gene in vanI cluster	65.95	42.17	glycopeptide antibiotic	antibiotic target alteration	vanW; glycopeptide resistance gene cluster						Enterocloster bolteae	Bacteria		Firmicutes	Clostridia	Eubacteriales	Lachnospiraceae	Enterocloster	Enterocloster bolteae
F05	vanW gene in vanI cluster	147.99	40	glycopeptide antibiotic	antibiotic target alteration	vanW; glycopeptide resistance gene cluster						unclassified
F05	vanW gene in vanI cluster	102.68	38.71	glycopeptide antibiotic	antibiotic target alteration	vanW; glycopeptide resistance gene cluster						Eukaryota	Eukaryota
F05	vanW gene in vanI cluster	150.4	37.44	glycopeptide antibiotic	antibiotic target alteration	vanW; glycopeptide resistance gene cluster						Coturnix japonica	Eukaryota	Metazoa	Chordata	Aves	Galliformes	Phasianidae	Coturnix	Coturnix japonica
F05	vanW gene in vanI cluster	104.83	36.65	glycopeptide antibiotic	antibiotic target alteration	vanW; glycopeptide resistance gene cluster						unclassified
F05	vanW gene in vanI cluster	144.5	35.09	glycopeptide antibiotic	antibiotic target alteration	vanW; glycopeptide resistance gene cluster						Bacteria	Bacteria
F05	vanW gene in vanI cluster	76.14	30.77	glycopeptide antibiotic	antibiotic target alteration	vanW; glycopeptide resistance gene cluster			plasmid.unclassified			unclassified
F05	vanW gene in vanI cluster	142.09	30.12	glycopeptide antibiotic	antibiotic target alteration	vanW; glycopeptide resistance gene cluster						cellular organisms
F05	vanW gene in vanI cluster	106.7	29.71	glycopeptide antibiotic	antibiotic target alteration	vanW; glycopeptide resistance gene cluster						Hecatera dysodea	Eukaryota	Metazoa	Arthropoda	Insecta	Lepidoptera	Noctuidae	Hecatera	Hecatera dysodea
F05	vanW gene in vanI cluster	149.6	28.65	glycopeptide antibiotic	antibiotic target alteration	vanW; glycopeptide resistance gene cluster						cellular organisms
F05	vanW gene in vanI cluster	113.4	28.14	glycopeptide antibiotic	antibiotic target alteration	vanW; glycopeptide resistance gene cluster						cellular organisms
F05	vanXY gene in vanC cluster	100	100	glycopeptide antibiotic	antibiotic target alteration	glycopeptide resistance gene cluster; vanXY						Enterococcus gallinarum	Bacteria		Firmicutes	Bacilli	Lactobacillales	Enterococcaceae	Enterococcus	Enterococcus gallinarum
F05	vanXY gene in vanG cluster	73.62	53.76	glycopeptide antibiotic	antibiotic target alteration	glycopeptide resistance gene cluster; vanXY						[Ruminococcus] torques L2-14	Bacteria		Firmicutes	Clostridia	Eubacteriales	Lachnospiraceae	Mediterraneibacter	[Ruminococcus] torques
F05	vanXY gene in vanG cluster	87.01	53.46	glycopeptide antibiotic	antibiotic target alteration	glycopeptide resistance gene cluster; vanXY						cellular organisms
F05	vanXY gene in vanG cluster	98.43	52.4	glycopeptide antibiotic	antibiotic target alteration	glycopeptide resistance gene cluster; vanXY						[Clostridium] cf. saccharolyticum K10	Bacteria		Firmicutes	Clostridia	Eubacteriales	Lachnospiraceae	Lacrimispora	Lacrimispora saccharolytica
F05	vanY gene in vanB cluster	41.79	42.48	glycopeptide antibiotic	antibiotic target alteration	vanY; glycopeptide resistance gene cluster						Enterococcus faecium	Bacteria		Firmicutes	Bacilli	Lactobacillales	Enterococcaceae	Enterococcus	Enterococcus faecium
F05	vanY gene in vanB cluster	41.04	46.34	glycopeptide antibiotic	antibiotic target alteration	vanY; glycopeptide resistance gene cluster						Blautia argi	Bacteria		Firmicutes	Clostridia	Eubacteriales	Lachnospiraceae	Blautia	Blautia argi
F05	vanY gene in vanB cluster	85.07	61.24	glycopeptide antibiotic	antibiotic target alteration	vanY; glycopeptide resistance gene cluster						[Ruminococcus] torques L2-14	Bacteria		Firmicutes	Clostridia	Eubacteriales	Lachnospiraceae	Mediterraneibacter	[Ruminococcus] torques
F05	vanY gene in vanB cluster	82.09	55.49	glycopeptide antibiotic	antibiotic target alteration	vanY; glycopeptide resistance gene cluster						Blautia pseudococcoides	Bacteria		Firmicutes	Clostridia	Eubacteriales	Lachnospiraceae	Blautia	Blautia pseudococcoides
F05	vanY gene in vanB cluster	86.57	51.5	glycopeptide antibiotic	antibiotic target alteration	vanY; glycopeptide resistance gene cluster						cellular organisms
F05	vanY gene in vanB cluster	91.04	47.85	glycopeptide antibiotic	antibiotic target alteration	vanY; glycopeptide resistance gene cluster			plasmid.unclassified			Bacteria	Bacteria
F05	vanY gene in vanB cluster	153.36	44.71	glycopeptide antibiotic	antibiotic target alteration	vanY; glycopeptide resistance gene cluster						Erysipelatoclostridium ramosum	Bacteria		Firmicutes	Erysipelotrichia	Erysipelotrichales	Erysipelotrichaceae	Erysipelatoclostridium	Erysipelatoclostridium ramosum
F05	vanY gene in vanB cluster	98.51	43.46	glycopeptide antibiotic	antibiotic target alteration	vanY; glycopeptide resistance gene cluster						Faecalicatena sp. Marseille-Q4148	Bacteria		Firmicutes	Clostridia	Eubacteriales	Lachnospiraceae	Faecalicatena	Faecalicatena sp. Marseille-Q4148
F05	vanY gene in vanB cluster	113.81	42.11	glycopeptide antibiotic	antibiotic target alteration	vanY; glycopeptide resistance gene cluster						Erysipelatoclostridium ramosum	Bacteria		Firmicutes	Erysipelotrichia	Erysipelotrichales	Erysipelotrichaceae	Erysipelatoclostridium	Erysipelatoclostridium ramosum
F05	vanY gene in vanB cluster	102.99	41.49	glycopeptide antibiotic	antibiotic target alteration	vanY; glycopeptide resistance gene cluster						Flavonifractor plautii	Bacteria		Firmicutes	Clostridia	Eubacteriales	Oscillospiraceae	Flavonifractor	Flavonifractor plautii
F05	vanY gene in vanB cluster	100.75	40.96	glycopeptide antibiotic	antibiotic target alteration	vanY; glycopeptide resistance gene cluster						[Ruminococcus] gnavus	Bacteria		Firmicutes	Clostridia	Eubacteriales	Lachnospiraceae	Mediterraneibacter	[Ruminococcus] gnavus
F05	vanY gene in vanB cluster	94.4	40.2	glycopeptide antibiotic	antibiotic target alteration	vanY; glycopeptide resistance gene cluster						Listeria sp. PSOL-1	Bacteria		Firmicutes	Bacilli	Bacillales	Listeriaceae	Listeria	Listeria sp. PSOL-1
F05	vanY gene in vanB cluster	123.51	39.89	glycopeptide antibiotic	antibiotic target alteration	vanY; glycopeptide resistance gene cluster						Massilistercora timonensis	Bacteria		Firmicutes	Clostridia	Eubacteriales		Massilistercora	Massilistercora timonensis
F05	vanY gene in vanB cluster	113.43	39.61	glycopeptide antibiotic	antibiotic target alteration	vanY; glycopeptide resistance gene cluster						Enterococcus hirae ATCC 9790	Bacteria		Firmicutes	Bacilli	Lactobacillales	Enterococcaceae	Enterococcus	Enterococcus hirae
F05	vanY gene in vanB cluster	74.63	37.67	glycopeptide antibiotic	antibiotic target alteration	vanY; glycopeptide resistance gene cluster						Clostridium sp. C1	Bacteria		Firmicutes	Clostridia	Eubacteriales	Clostridiaceae	Clostridium	Clostridium sp. C1
F05	vanY gene in vanB cluster	99.63	36.13	glycopeptide antibiotic	antibiotic target alteration	vanY; glycopeptide resistance gene cluster						Enterococcus faecalis	Bacteria		Firmicutes	Bacilli	Lactobacillales	Enterococcaceae	Enterococcus	Enterococcus faecalis
F05	vanY gene in vanB cluster	83.58	35.2	glycopeptide antibiotic	antibiotic target alteration	vanY; glycopeptide resistance gene cluster						[Ruminococcus] gnavus	Bacteria		Firmicutes	Clostridia	Eubacteriales	Lachnospiraceae	Mediterraneibacter	[Ruminococcus] gnavus
F05	vanY gene in vanB cluster	102.24	34.9	glycopeptide antibiotic	antibiotic target alteration	vanY; glycopeptide resistance gene cluster			plasmid.unclassified			Eumetazoa
F05	vanY gene in vanB cluster	154.48	33.99	glycopeptide antibiotic	antibiotic target alteration	vanY; glycopeptide resistance gene cluster						unclassified
F05	vanY gene in vanB cluster	74.25	33.69	glycopeptide antibiotic	antibiotic target alteration	vanY; glycopeptide resistance gene cluster						Enterococcus faecium	Bacteria		Firmicutes	Bacilli	Lactobacillales	Enterococcaceae	Enterococcus	Enterococcus faecium
F05	vanY gene in vanF cluster	17.06	66.67	glycopeptide antibiotic	antibiotic target alteration	vanY; glycopeptide resistance gene cluster						cellular organisms
F05	vanY gene in vanF cluster	62.12	32.96	glycopeptide antibiotic	antibiotic target alteration	vanY; glycopeptide resistance gene cluster						Blautia argi	Bacteria		Firmicutes	Clostridia	Eubacteriales	Lachnospiraceae	Blautia	Blautia argi
F05	vanY gene in vanG cluster	19.71	68.63	glycopeptide antibiotic	antibiotic target alteration	vanY; glycopeptide resistance gene cluster						[Ruminococcus] torques L2-14	Bacteria		Firmicutes	Clostridia	Eubacteriales	Lachnospiraceae	Mediterraneibacter	[Ruminococcus] torques
F05	vanY gene in vanG cluster	48.39	38.1	glycopeptide antibiotic	antibiotic target alteration	vanY; glycopeptide resistance gene cluster						Bilateria
F05	vanY gene in vanG cluster	103.23	41.44	glycopeptide antibiotic	antibiotic target alteration	vanY; glycopeptide resistance gene cluster						unclassified
F05	vanY gene in vanG cluster	110.75	36.61	glycopeptide antibiotic	antibiotic target alteration	vanY; glycopeptide resistance gene cluster						Enterococcus gallinarum	Bacteria		Firmicutes	Bacilli	Lactobacillales	Enterococcaceae	Enterococcus	Enterococcus gallinarum
F05	vanY gene in vanG cluster	93.91	35.6	glycopeptide antibiotic	antibiotic target alteration	vanY; glycopeptide resistance gene cluster						Obtectomera
F05	vanY gene in vanG cluster	89.25	33.33	glycopeptide antibiotic	antibiotic target alteration	vanY; glycopeptide resistance gene cluster						cellular organisms
F05	vanY gene in vanM cluster	82.83	40.48	glycopeptide antibiotic	antibiotic target alteration	vanY; glycopeptide resistance gene cluster			plasmid.Firmicutes			Clostridium sp. C1	Bacteria		Firmicutes	Clostridia	Eubacteriales	Clostridiaceae	Clostridium	Clostridium sp. C1
F05	vanY gene in vanM cluster	78.54	39.87	glycopeptide antibiotic	antibiotic target alteration	vanY; glycopeptide resistance gene cluster						Blautia argi	Bacteria		Firmicutes	Clostridia	Eubacteriales	Lachnospiraceae	Blautia	Blautia argi
F05	vanY gene in vanM cluster	79.83	39.57	glycopeptide antibiotic	antibiotic target alteration	vanY; glycopeptide resistance gene cluster			plasmid.Firmicutes			Eukaryota	Eukaryota
F05	vanY gene in vanM cluster	67.81	34.23	glycopeptide antibiotic	antibiotic target alteration	vanY; glycopeptide resistance gene cluster			plasmid.Firmicutes			Leptotrichia sp. oral taxon 221	Bacteria		Fusobacteria	Fusobacteriia	Fusobacteriales	Leptotrichiaceae	Leptotrichia	Leptotrichia sp. oral taxon 221
F05	vanY gene in vanM cluster	92.27	31.51	glycopeptide antibiotic	antibiotic target alteration	vanY; glycopeptide resistance gene cluster						Blautia argi	Bacteria		Firmicutes	Clostridia	Eubacteriales	Lachnospiraceae	Blautia	Blautia argi
F05	YojI	100	99.63	peptide antibiotic	antibiotic efflux	ATP-binding cassette (ABC) antibiotic efflux pump						Escherichia coli	Bacteria		Proteobacteria	Gammaproteobacteria	Enterobacterales	Enterobacteriaceae	Escherichia	Escherichia coli
F06	AAC(6')-Ii	100	99.45	aminoglycoside antibiotic	antibiotic inactivation	AAC(6')			plasmid.Firmicutes			Enterococcus	Bacteria		Firmicutes	Bacilli	Lactobacillales	Enterococcaceae	Enterococcus
F06	AAC(6')-Im	100	100	aminoglycoside antibiotic	antibiotic inactivation	AAC(6')						uncultured bacterium EB5	Bacteria							uncultured bacterium EB5
F06	acrB	100	100	fluoroquinolone antibiotic; cephalosporin; glycylcycline; penam; tetracycline antibiotic; rifamycin antibiotic; phenicol antibiotic; disinfecting agents and antiseptics	antibiotic efflux	resistance-nodulation-cell division (RND) antibiotic efflux pump						Escherichia coli	Bacteria		Proteobacteria	Gammaproteobacteria	Enterobacterales	Enterobacteriaceae	Escherichia	Escherichia coli
F06	acrD	100	99.9	aminoglycoside antibiotic	antibiotic efflux	resistance-nodulation-cell division (RND) antibiotic efflux pump						Escherichia coli	Bacteria		Proteobacteria	Gammaproteobacteria	Enterobacterales	Enterobacteriaceae	Escherichia	Escherichia coli
F06	AcrE	100	99.22	fluoroquinolone antibiotic; cephalosporin; cephamycin; penam	antibiotic efflux	resistance-nodulation-cell division (RND) antibiotic efflux pump						Escherichia coli	Bacteria		Proteobacteria	Gammaproteobacteria	Enterobacterales	Enterobacteriaceae	Escherichia	Escherichia coli
F06	AcrF	100	99.32	fluoroquinolone antibiotic; cephalosporin; cephamycin; penam	antibiotic efflux	resistance-nodulation-cell division (RND) antibiotic efflux pump						Escherichia coli	Bacteria		Proteobacteria	Gammaproteobacteria	Enterobacterales	Enterobacteriaceae	Escherichia	Escherichia coli
F06	AcrS	100	98.18	fluoroquinolone antibiotic; cephalosporin; glycylcycline; cephamycin; penam; tetracycline antibiotic; rifamycin antibiotic; phenicol antibiotic; disinfecting agents and antiseptics	antibiotic efflux	resistance-nodulation-cell division (RND) antibiotic efflux pump						Escherichia coli	Bacteria		Proteobacteria	Gammaproteobacteria	Enterobacterales	Enterobacteriaceae	Escherichia	Escherichia coli
F06	ANT(6)-Ia	100	100	aminoglycoside antibiotic	antibiotic inactivation	ANT(6)			plasmid.unclassified			Enterococcus	Bacteria		Firmicutes	Bacilli	Lactobacillales	Enterococcaceae	Enterococcus
F06	APH(2'')-IVa	96.01	100	aminoglycoside antibiotic	antibiotic inactivation	APH(2'')			plasmid.unclassified			Bacteria	Bacteria
F06	APH(3'')-Ib	100	99.25	aminoglycoside antibiotic	antibiotic inactivation	APH(3'')			plasmid.Proteobacteria	Tn2, IS5075, IS26		Escherichia coli	Bacteria		Proteobacteria	Gammaproteobacteria	Enterobacterales	Enterobacteriaceae	Escherichia	Escherichia coli
F06	APH(3')-IIIa	100	100	aminoglycoside antibiotic	antibiotic inactivation	APH(3')						root
F06	APH(6)-Id	100	99.28	aminoglycoside antibiotic	antibiotic inactivation	APH(6)			plasmid.Proteobacteria	Tn2, IS5075, IS26		Escherichia coli	Bacteria		Proteobacteria	Gammaproteobacteria	Enterobacterales	Enterobacteriaceae	Escherichia	Escherichia coli
F06	bacA	100	99.63	peptide antibiotic	antibiotic target alteration	undecaprenyl pyrophosphate related proteins				ISEc41		Escherichia coli	Bacteria		Proteobacteria	Gammaproteobacteria	Enterobacterales	Enterobacteriaceae	Escherichia	Escherichia coli
F06	baeR	100	100	aminoglycoside antibiotic; aminocoumarin antibiotic	antibiotic efflux	resistance-nodulation-cell division (RND) antibiotic efflux pump						Escherichia coli	Bacteria		Proteobacteria	Gammaproteobacteria	Enterobacterales	Enterobacteriaceae	Escherichia	Escherichia coli
F06	baeS	100	97.64	aminoglycoside antibiotic; aminocoumarin antibiotic	antibiotic efflux	resistance-nodulation-cell division (RND) antibiotic efflux pump						Escherichia coli	Bacteria		Proteobacteria	Gammaproteobacteria	Enterobacterales	Enterobacteriaceae	Escherichia	Escherichia coli
F06	cpxA	100	100	aminoglycoside antibiotic; aminocoumarin antibiotic	antibiotic efflux	resistance-nodulation-cell division (RND) antibiotic efflux pump			plasmid.Proteobacteria		dsDNAphage	Escherichia coli	Bacteria		Proteobacteria	Gammaproteobacteria	Enterobacterales	Enterobacteriaceae	Escherichia	Escherichia coli
F06	CRP	100	99.52	macrolide antibiotic; fluoroquinolone antibiotic; penam	antibiotic efflux	resistance-nodulation-cell division (RND) antibiotic efflux pump						Escherichia coli	Bacteria		Proteobacteria	Gammaproteobacteria	Enterobacterales	Enterobacteriaceae	Escherichia	Escherichia coli
F06	dfrA14	96.82	100	diaminopyrimidine antibiotic	antibiotic target replacement	trimethoprim resistant dihydrofolate reductase dfr			plasmid.Proteobacteria			Enterobacteriaceae	Bacteria		Proteobacteria	Gammaproteobacteria	Enterobacterales	Enterobacteriaceae
F06	dfrE	100	98.78	diaminopyrimidine antibiotic	antibiotic target replacement	trimethoprim resistant dihydrofolate reductase dfr						Enterococcus faecalis	Bacteria		Firmicutes	Bacilli	Lactobacillales	Enterococcaceae	Enterococcus	Enterococcus faecalis
F06	dfrF	95.73	100	diaminopyrimidine antibiotic	antibiotic target replacement	trimethoprim resistant dihydrofolate reductase dfr			plasmid.Firmicutes			Oscillibacter valericigenes Sjm18-20	Bacteria		Firmicutes	Clostridia	Eubacteriales	Oscillospiraceae	Oscillibacter	Oscillibacter valericigenes
F06	EC-19	102.92	99.73	cephalosporin	antibiotic inactivation	EC beta-lactamase						Escherichia coli	Bacteria		Proteobacteria	Gammaproteobacteria	Enterobacterales	Enterobacteriaceae	Escherichia	Escherichia coli
F06	efrA	100	99.48	macrolide antibiotic; fluoroquinolone antibiotic; rifamycin antibiotic	antibiotic efflux	ATP-binding cassette (ABC) antibiotic efflux pump						Enterococcus faecalis ATCC 29212	Bacteria		Firmicutes	Bacilli	Lactobacillales	Enterococcaceae	Enterococcus	Enterococcus faecalis
F06	efrA	100.35	79.69	macrolide antibiotic; fluoroquinolone antibiotic; rifamycin antibiotic	antibiotic efflux	ATP-binding cassette (ABC) antibiotic efflux pump						Enterococcus sp. M190262	Bacteria		Firmicutes	Bacilli	Lactobacillales	Enterococcaceae	Enterococcus	Enterococcus sp. M190262
F06	emeA	97.71	97.71	disinfecting agents and antiseptics	antibiotic efflux	multidrug and toxic compound extrusion (MATE) transporter						Enterococcus faecalis	Bacteria		Firmicutes	Bacilli	Lactobacillales	Enterococcaceae	Enterococcus	Enterococcus faecalis
F06	emrA	100	99.74	fluoroquinolone antibiotic	antibiotic efflux	major facilitator superfamily (MFS) antibiotic efflux pump						Escherichia coli	Bacteria		Proteobacteria	Gammaproteobacteria	Enterobacterales	Enterobacteriaceae	Escherichia	Escherichia coli
F06	emrB	100	99.8	fluoroquinolone antibiotic	antibiotic efflux	major facilitator superfamily (MFS) antibiotic efflux pump						Escherichia coli	Bacteria		Proteobacteria	Gammaproteobacteria	Enterobacterales	Enterobacteriaceae	Escherichia	Escherichia coli
F06	emrK	110.26	98.86	tetracycline antibiotic	antibiotic efflux	major facilitator superfamily (MFS) antibiotic efflux pump						Escherichia coli	Bacteria		Proteobacteria	Gammaproteobacteria	Enterobacterales	Enterobacteriaceae	Escherichia	Escherichia coli
F06	emrR	100	100	fluoroquinolone antibiotic	antibiotic efflux	major facilitator superfamily (MFS) antibiotic efflux pump						Escherichia coli	Bacteria		Proteobacteria	Gammaproteobacteria	Enterobacterales	Enterobacteriaceae	Escherichia	Escherichia coli
F06	emrY	100	99.61	tetracycline antibiotic	antibiotic efflux	major facilitator superfamily (MFS) antibiotic efflux pump						Escherichia coli	Bacteria		Proteobacteria	Gammaproteobacteria	Enterobacterales	Enterobacteriaceae	Escherichia	Escherichia coli
F06	eptA	101.83	99.27	peptide antibiotic	antibiotic target alteration	pmr phosphoethanolamine transferase						Escherichia coli	Bacteria		Proteobacteria	Gammaproteobacteria	Enterobacterales	Enterobacteriaceae	Escherichia	Escherichia coli
F06	Erm(52)	100	100	macrolide antibiotic; lincosamide antibiotic; streptogramin antibiotic	antibiotic target alteration	Erm 23S ribosomal RNA methyltransferase			plasmid.unclassified			Firmicutes	Bacteria		Firmicutes
F06	ErmB	98.79	97.96	macrolide antibiotic; lincosamide antibiotic; streptogramin antibiotic; streptogramin A antibiotic; streptogramin B antibiotic	antibiotic target alteration	Erm 23S ribosomal RNA methyltransferase			plasmid.Firmicutes			Enterococcus faecium DO	Bacteria		Firmicutes	Bacilli	Lactobacillales	Enterococcaceae	Enterococcus	Enterococcus faecium
F06	Escherichia coli acrA	100	99.75	fluoroquinolone antibiotic; cephalosporin; glycylcycline; penam; tetracycline antibiotic; rifamycin antibiotic; phenicol antibiotic; disinfecting agents and antiseptics	antibiotic efflux	resistance-nodulation-cell division (RND) antibiotic efflux pump						Escherichia coli	Bacteria		Proteobacteria	Gammaproteobacteria	Enterobacterales	Enterobacteriaceae	Escherichia	Escherichia coli
F06	Escherichia coli AcrAB-TolC with AcrR mutation conferring resistance to ciprofloxacin, tetracycline, and ceftazidime	100	100	fluoroquinolone antibiotic; cephalosporin; glycylcycline; penam; tetracycline antibiotic; rifamycin antibiotic; phenicol antibiotic; disinfecting agents and antiseptics	antibiotic target alteration; antibiotic efflux	resistance-nodulation-cell division (RND) antibiotic efflux pump						Escherichia coli	Bacteria		Proteobacteria	Gammaproteobacteria	Enterobacterales	Enterobacteriaceae	Escherichia	Escherichia coli
F06	Escherichia coli AcrAB-TolC with MarR mutations conferring resistance to ciprofloxacin and tetracycline	100	97.92	fluoroquinolone antibiotic; cephalosporin; glycylcycline; penam; tetracycline antibiotic; rifamycin antibiotic; phenicol antibiotic; disinfecting agents and antiseptics	antibiotic target alteration; antibiotic efflux	resistance-nodulation-cell division (RND) antibiotic efflux pump						Escherichia coli	Bacteria		Proteobacteria	Gammaproteobacteria	Enterobacterales	Enterobacteriaceae	Escherichia	Escherichia coli
F06	Escherichia coli cyaA with mutation conferring resistance to fosfomycin	100	99.17	phosphonic acid antibiotic	antibiotic target alteration	antibiotic-resistant cya adenylate cyclase						Escherichia coli	Bacteria		Proteobacteria	Gammaproteobacteria	Enterobacterales	Enterobacteriaceae	Escherichia	Escherichia coli
F06	Escherichia coli EF-Tu mutants conferring resistance to Pulvomycin	94.87	99.74	elfamycin antibiotic	antibiotic target alteration	elfamycin resistant EF-Tu						Escherichia coli	Bacteria		Proteobacteria	Gammaproteobacteria	Enterobacterales	Enterobacteriaceae	Escherichia	Escherichia coli
F06	Escherichia coli emrE	100	100	macrolide antibiotic	antibiotic efflux	small multidrug resistance (SMR) antibiotic efflux pump					dsDNAphage	Escherichia coli	Bacteria		Proteobacteria	Gammaproteobacteria	Enterobacterales	Enterobacteriaceae	Escherichia	Escherichia coli
F06	Escherichia coli emrE	94.55	99.04	macrolide antibiotic	antibiotic efflux	small multidrug resistance (SMR) antibiotic efflux pump			plasmid.unclassified			Escherichia coli	Bacteria		Proteobacteria	Gammaproteobacteria	Enterobacterales	Enterobacteriaceae	Escherichia	Escherichia coli
F06	Escherichia coli GlpT with mutation conferring resistance to fosfomycin	100	99.12	phosphonic acid antibiotic	antibiotic target alteration	antibiotic-resistant GlpT						Escherichia coli	Bacteria		Proteobacteria	Gammaproteobacteria	Enterobacterales	Enterobacteriaceae	Escherichia	Escherichia coli
F06	Escherichia coli gyrA conferring resistance to fluoroquinolones	100	99.54	fluoroquinolone antibiotic	antibiotic target alteration	fluoroquinolone resistant gyrA						Escherichia coli	Bacteria		Proteobacteria	Gammaproteobacteria	Enterobacterales	Enterobacteriaceae	Escherichia	Escherichia coli
F06	Escherichia coli mdfA	100	96.83	tetracycline antibiotic; disinfecting agents and antiseptics	antibiotic efflux	major facilitator superfamily (MFS) antibiotic efflux pump						Escherichia coli	Bacteria		Proteobacteria	Gammaproteobacteria	Enterobacterales	Enterobacteriaceae	Escherichia	Escherichia coli
F06	Escherichia coli parC conferring resistance to fluoroquinolones	100	99.73	fluoroquinolone antibiotic	antibiotic target alteration	fluoroquinolone resistant parC						Escherichia coli O55:H7	Bacteria		Proteobacteria	Gammaproteobacteria	Enterobacterales	Enterobacteriaceae	Escherichia	Escherichia coli
F06	Escherichia coli soxR with mutation conferring antibiotic resistance	100	98.7	fluoroquinolone antibiotic; cephalosporin; glycylcycline; penam; tetracycline antibiotic; rifamycin antibiotic; phenicol antibiotic; disinfecting agents and antiseptics	antibiotic target alteration; antibiotic efflux	ATP-binding cassette (ABC) antibiotic efflux pump; major facilitator superfamily (MFS) antibiotic efflux pump; resistance-nodulation-cell division (RND) antibiotic efflux pump						Escherichia coli	Bacteria		Proteobacteria	Gammaproteobacteria	Enterobacterales	Enterobacteriaceae	Escherichia	Escherichia coli
F06	Escherichia coli soxS with mutation conferring antibiotic resistance	100	100	fluoroquinolone antibiotic; monobactam; carbapenem; cephalosporin; glycylcycline; cephamycin; penam; tetracycline antibiotic; rifamycin antibiotic; phenicol antibiotic; penem; disinfecting agents and antiseptics	antibiotic target alteration; antibiotic efflux; reduced permeability to antibiotic	ATP-binding cassette (ABC) antibiotic efflux pump; major facilitator superfamily (MFS) antibiotic efflux pump; resistance-nodulation-cell division (RND) antibiotic efflux pump; General Bacterial Porin with reduced permeability to beta-lactams						Escherichia coli	Bacteria		Proteobacteria	Gammaproteobacteria	Enterobacterales	Enterobacteriaceae	Escherichia	Escherichia coli
F06	evgA	100	100	macrolide antibiotic; fluoroquinolone antibiotic; penam; tetracycline antibiotic	antibiotic efflux	major facilitator superfamily (MFS) antibiotic efflux pump; resistance-nodulation-cell division (RND) antibiotic efflux pump						Escherichia coli	Bacteria		Proteobacteria	Gammaproteobacteria	Enterobacterales	Enterobacteriaceae	Escherichia	Escherichia coli
F06	gadW	100	95.45	macrolide antibiotic; fluoroquinolone antibiotic; penam	antibiotic efflux	resistance-nodulation-cell division (RND) antibiotic efflux pump						Escherichia coli	Bacteria		Proteobacteria	Gammaproteobacteria	Enterobacterales	Enterobacteriaceae	Escherichia	Escherichia coli
F06	gadX	100	94.16	macrolide antibiotic; fluoroquinolone antibiotic; penam	antibiotic efflux	resistance-nodulation-cell division (RND) antibiotic efflux pump						Escherichia coli	Bacteria		Proteobacteria	Gammaproteobacteria	Enterobacterales	Enterobacteriaceae	Escherichia	Escherichia coli
F06	Haemophilus influenzae PBP3 conferring resistance to beta-lactam antibiotics	96.39	53.11	cephalosporin; cephamycin; penam	antibiotic target alteration	Penicillin-binding protein mutations conferring resistance to beta-lactam antibiotics						Escherichia coli O157:H7	Bacteria		Proteobacteria	Gammaproteobacteria	Enterobacterales	Enterobacteriaceae	Escherichia	Escherichia coli
F06	H-NS	100	100	macrolide antibiotic; fluoroquinolone antibiotic; cephalosporin; cephamycin; penam; tetracycline antibiotic	antibiotic efflux	major facilitator superfamily (MFS) antibiotic efflux pump; resistance-nodulation-cell division (RND) antibiotic efflux pump						Escherichia coli	Bacteria		Proteobacteria	Gammaproteobacteria	Enterobacterales	Enterobacteriaceae	Escherichia	Escherichia coli
F06	kdpE	100	100	aminoglycoside antibiotic	antibiotic efflux	kdpDE						Escherichia coli O1:H42	Bacteria		Proteobacteria	Gammaproteobacteria	Enterobacterales	Enterobacteriaceae	Escherichia	Escherichia coli
F06	Klebsiella pneumoniae KpnE	100.83	82.2	macrolide antibiotic; aminoglycoside antibiotic; cephalosporin; tetracycline antibiotic; peptide antibiotic; rifamycin antibiotic; disinfecting agents and antiseptics	antibiotic efflux	major facilitator superfamily (MFS) antibiotic efflux pump						Escherichia coli	Bacteria		Proteobacteria	Gammaproteobacteria	Enterobacterales	Enterobacteriaceae	Escherichia	Escherichia coli
F06	Klebsiella pneumoniae KpnF	100	84.4	macrolide antibiotic; aminoglycoside antibiotic; cephalosporin; tetracycline antibiotic; peptide antibiotic; rifamycin antibiotic; disinfecting agents and antiseptics	antibiotic efflux	major facilitator superfamily (MFS) antibiotic efflux pump						Escherichia coli	Bacteria		Proteobacteria	Gammaproteobacteria	Enterobacterales	Enterobacteriaceae	Escherichia	Escherichia coli
F06	lnuC	100	97.56	lincosamide antibiotic	antibiotic inactivation	lincosamide nucleotidyltransferase (LNU)				MTnSag1		Lactobacillus johnsonii N6.2	Bacteria		Firmicutes	Bacilli	Lactobacillales	Lactobacillaceae	Lactobacillus	Lactobacillus johnsonii
F06	LnuP	100	100	lincosamide antibiotic	antibiotic inactivation	lincosamide nucleotidyltransferase (LNU)						Clostridium perfringens	Bacteria		Firmicutes	Clostridia	Eubacteriales	Clostridiaceae	Clostridium	Clostridium perfringens
F06	lsaA	100	99.4	lincosamide antibiotic; streptogramin antibiotic; streptogramin A antibiotic; streptogramin B antibiotic; pleuromutilin antibiotic	antibiotic target protection	lsa-type ABC-F protein						Enterococcus faecalis	Bacteria		Firmicutes	Bacilli	Lactobacillales	Enterococcaceae	Enterococcus	Enterococcus faecalis
F06	lsaE	100	100	lincosamide antibiotic; streptogramin antibiotic; pleuromutilin antibiotic	antibiotic target protection	lsa-type ABC-F protein			plasmid.unclassified			Enterococcus	Bacteria		Firmicutes	Bacilli	Lactobacillales	Enterococcaceae	Enterococcus
F06	marA	100	100	fluoroquinolone antibiotic; monobactam; carbapenem; cephalosporin; glycylcycline; cephamycin; penam; tetracycline antibiotic; rifamycin antibiotic; phenicol antibiotic; penem; disinfecting agents and antiseptics	antibiotic efflux; reduced permeability to antibiotic	resistance-nodulation-cell division (RND) antibiotic efflux pump; General Bacterial Porin with reduced permeability to beta-lactams						Escherichia coli	Bacteria		Proteobacteria	Gammaproteobacteria	Enterobacterales	Enterobacteriaceae	Escherichia	Escherichia coli
F06	mdtA	109.16	98.31	aminocoumarin antibiotic	antibiotic efflux	resistance-nodulation-cell division (RND) antibiotic efflux pump						Escherichia coli	Bacteria		Proteobacteria	Gammaproteobacteria	Enterobacterales	Enterobacteriaceae	Escherichia	Escherichia coli
F06	mdtE	100	100	macrolide antibiotic; fluoroquinolone antibiotic; penam	antibiotic efflux	resistance-nodulation-cell division (RND) antibiotic efflux pump						Escherichia coli	Bacteria		Proteobacteria	Gammaproteobacteria	Enterobacterales	Enterobacteriaceae	Escherichia	Escherichia coli
F06	mdtF	100	99.71	macrolide antibiotic; fluoroquinolone antibiotic; penam	antibiotic efflux	resistance-nodulation-cell division (RND) antibiotic efflux pump						Escherichia coli	Bacteria		Proteobacteria	Gammaproteobacteria	Enterobacterales	Enterobacteriaceae	Escherichia	Escherichia coli
F06	mdtG	100	100	phosphonic acid antibiotic	antibiotic efflux	major facilitator superfamily (MFS) antibiotic efflux pump						Escherichia coli	Bacteria		Proteobacteria	Gammaproteobacteria	Enterobacterales	Enterobacteriaceae	Escherichia	Escherichia coli
F06	mdtH	100	99.5	fluoroquinolone antibiotic	antibiotic efflux	major facilitator superfamily (MFS) antibiotic efflux pump						Escherichia coli	Bacteria		Proteobacteria	Gammaproteobacteria	Enterobacterales	Enterobacteriaceae	Escherichia	Escherichia coli
F06	mdtM	100	98.05	fluoroquinolone antibiotic; lincosamide antibiotic; nucleoside antibiotic; phenicol antibiotic; disinfecting agents and antiseptics	antibiotic efflux	major facilitator superfamily (MFS) antibiotic efflux pump						Escherichia coli	Bacteria		Proteobacteria	Gammaproteobacteria	Enterobacterales	Enterobacteriaceae	Escherichia	Escherichia coli
F06	mdtN	100	99.42	nucleoside antibiotic; disinfecting agents and antiseptics	antibiotic efflux	major facilitator superfamily (MFS) antibiotic efflux pump						Escherichia coli	Bacteria		Proteobacteria	Gammaproteobacteria	Enterobacterales	Enterobacteriaceae	Escherichia	Escherichia coli
F06	mdtO	100	98.39	nucleoside antibiotic; disinfecting agents and antiseptics	antibiotic efflux	major facilitator superfamily (MFS) antibiotic efflux pump						Escherichia coli	Bacteria		Proteobacteria	Gammaproteobacteria	Enterobacterales	Enterobacteriaceae	Escherichia	Escherichia coli
F06	mdtP	100	97.95	nucleoside antibiotic; disinfecting agents and antiseptics	antibiotic efflux	major facilitator superfamily (MFS) antibiotic efflux pump						Escherichia coli	Bacteria		Proteobacteria	Gammaproteobacteria	Enterobacterales	Enterobacteriaceae	Escherichia	Escherichia coli
F06	mefH	381.65	68.81	macrolide antibiotic	antibiotic efflux	major facilitator superfamily (MFS) antibiotic efflux pump					dsDNAphage	uncultured organism								uncultured organism
F06	mefH	377.98	67.59	macrolide antibiotic	antibiotic efflux	major facilitator superfamily (MFS) antibiotic efflux pump						Faecalibacterium prausnitzii SL3/3	Bacteria		Firmicutes	Clostridia	Eubacteriales	Oscillospiraceae	Faecalibacterium	Faecalibacterium prausnitzii
F06	mefH	397.25	66.06	macrolide antibiotic	antibiotic efflux	major facilitator superfamily (MFS) antibiotic efflux pump						Enterococcus cecorum	Bacteria		Firmicutes	Bacilli	Lactobacillales	Enterococcaceae	Enterococcus	Enterococcus cecorum
F06	msbA	100	100	nitroimidazole antibiotic	antibiotic efflux	ATP-binding cassette (ABC) antibiotic efflux pump						Escherichia coli	Bacteria		Proteobacteria	Gammaproteobacteria	Enterobacterales	Enterobacteriaceae	Escherichia	Escherichia coli
F06	msrC	100	98.78	macrolide antibiotic; streptogramin antibiotic; streptogramin B antibiotic	antibiotic target protection	msr-type ABC-F protein						Enterococcus faecium	Bacteria		Firmicutes	Bacilli	Lactobacillales	Enterococcaceae	Enterococcus	Enterococcus faecium
F06	nimA	94.32	55.56	nitroimidazole antibiotic	antibiotic inactivation	nitroimidazole reductase						Pseudomonas sp. HLS-6	Bacteria		Proteobacteria	Gammaproteobacteria	Pseudomonadales	Pseudomonadaceae	Pseudomonas	Pseudomonas sp. HLS-6
F06	nimA	90.34	54.72	nitroimidazole antibiotic	antibiotic inactivation	nitroimidazole reductase						Enterocloster bolteae	Bacteria		Firmicutes	Clostridia	Eubacteriales	Lachnospiraceae	Enterocloster	Enterocloster bolteae
F06	nimA	91.48	54.04	nitroimidazole antibiotic	antibiotic inactivation	nitroimidazole reductase						Blautia	Bacteria		Firmicutes	Clostridia	Eubacteriales	Lachnospiraceae	Blautia
F06	nimG	101.22	60.13	nitroimidazole antibiotic	antibiotic inactivation	nitroimidazole reductase						Clostridiales bacterium	Bacteria		Firmicutes	Clostridia	Eubacteriales			Clostridiales bacterium
F06	nimG	96.95	55.35	nitroimidazole antibiotic	antibiotic inactivation	nitroimidazole reductase						Bacteria	Bacteria
F06	nimJ	78.79	61.16	nitroimidazole antibiotic	antibiotic inactivation	nitroimidazole reductase						unclassified
F06	nimJ	102.42	56.89	nitroimidazole antibiotic	antibiotic inactivation	nitroimidazole reductase			plasmid.Firmicutes		dsDNAphage	Dysosmobacter sp. Marseille-Q4140	Bacteria		Firmicutes	Clostridia	Eubacteriales	Oscillospiraceae	Dysosmobacter	Dysosmobacter sp. Marseille-Q4140
F06	PmrF	100	99.38	peptide antibiotic	antibiotic target alteration	pmr phosphoethanolamine transferase						Escherichia coli	Bacteria		Proteobacteria	Gammaproteobacteria	Enterobacterales	Enterobacteriaceae	Escherichia	Escherichia coli
F06	qacG	101.87	48.11	disinfecting agents and antiseptics	antibiotic efflux	small multidrug resistance (SMR) antibiotic efflux pump						Pediococcus acidilactici	Bacteria		Firmicutes	Bacilli	Lactobacillales	Lactobacillaceae	Pediococcus	Pediococcus acidilactici
F06	rsmA	100	85.25	fluoroquinolone antibiotic; diaminopyrimidine antibiotic; phenicol antibiotic	antibiotic efflux	resistance-nodulation-cell division (RND) antibiotic efflux pump						Escherichia coli	Bacteria		Proteobacteria	Gammaproteobacteria	Enterobacterales	Enterobacteriaceae	Escherichia	Escherichia coli
F06	SAT-4	100	99.44	nucleoside antibiotic	antibiotic inactivation	streptothricin acetyltransferase (SAT)						root
F06	sul2	100	100	sulfonamide antibiotic	antibiotic target replacement	sulfonamide resistant sul			plasmid.Proteobacteria	Tn2, IS5075, IS26		Escherichia coli	Bacteria		Proteobacteria	Gammaproteobacteria	Enterobacterales	Enterobacteriaceae	Escherichia	Escherichia coli
F06	TEM-1	100	100	monobactam; cephalosporin; penam; penem	antibiotic inactivation	TEM beta-lactamase			plasmid.Proteobacteria	Tn2, IS5075, IS26		Escherichia coli	Bacteria		Proteobacteria	Gammaproteobacteria	Enterobacterales	Enterobacteriaceae	Escherichia	Escherichia coli
F06	tet(32)	22.85	97.95	tetracycline antibiotic	antibiotic target protection	tetracycline-resistant ribosomal protection protein						uncultured Coprobacillus sp.	Bacteria		Firmicutes	Erysipelotrichia	Erysipelotrichales	Coprobacillaceae	Coprobacillus	uncultured Coprobacillus sp.
F06	tet(32)	28.79	95.11	tetracycline antibiotic	antibiotic target protection	tetracycline-resistant ribosomal protection protein			plasmid.Firmicutes			Lachnospiraceae bacterium KGMB03038	Bacteria		Firmicutes	Clostridia	Eubacteriales	Lachnospiraceae		Lachnospiraceae bacterium KGMB03038
F06	tet(32)	48.04	95.44	tetracycline antibiotic	antibiotic target protection	tetracycline-resistant ribosomal protection protein			plasmid.unclassified			Bacteria	Bacteria
F06	tet(32)	100	79.78	tetracycline antibiotic	antibiotic target protection	tetracycline-resistant ribosomal protection protein						Bacteria	Bacteria
F06	tet(40)	100	98.03	tetracycline antibiotic	antibiotic efflux	major facilitator superfamily (MFS) antibiotic efflux pump						Clostridioides difficile	Bacteria		Firmicutes	Clostridia	Eubacteriales	Peptostreptococcaceae	Clostridioides	Clostridioides difficile
F06	tet(44)	100	98.91	tetracycline antibiotic	antibiotic target protection	tetracycline-resistant ribosomal protection protein			plasmid.Firmicutes			Clostridium sp. C1	Bacteria		Firmicutes	Clostridia	Eubacteriales	Clostridiaceae	Clostridium	Clostridium sp. C1
F06	tet(L)	100	99.78	tetracycline antibiotic	antibiotic efflux	major facilitator superfamily (MFS) antibiotic efflux pump			plasmid.Firmicutes			Enterococcus faecium DO	Bacteria		Firmicutes	Bacilli	Lactobacillales	Enterococcaceae	Enterococcus	Enterococcus faecium
F06	tet(M)	32.39	96.62	tetracycline antibiotic	antibiotic target protection	tetracycline-resistant ribosomal protection protein			plasmid.Firmicutes			Enterococcus faecium DO	Bacteria		Firmicutes	Bacilli	Lactobacillales	Enterococcaceae	Enterococcus	Enterococcus faecium
F06	tet(M)	100	94.52	tetracycline antibiotic	antibiotic target protection	tetracycline-resistant ribosomal protection protein						Escherichia fergusonii	Bacteria		Proteobacteria	Gammaproteobacteria	Enterobacterales	Enterobacteriaceae	Escherichia	Escherichia fergusonii
F06	tet(O)	100	99.37	tetracycline antibiotic	antibiotic target protection	tetracycline-resistant ribosomal protection protein			plasmid.Firmicutes			Enterococcus faecalis	Bacteria		Firmicutes	Bacilli	Lactobacillales	Enterococcaceae	Enterococcus	Enterococcus faecalis
F06	tet(T)	141.32	32.23	tetracycline antibiotic	antibiotic target protection	tetracycline-resistant ribosomal protection protein						[Ruminococcus] torques L2-14	Bacteria		Firmicutes	Clostridia	Eubacteriales	Lachnospiraceae	Mediterraneibacter	[Ruminococcus] torques
F06	tet(U)	308.57	80	tetracycline antibiotic	antibiotic efflux	major facilitator superfamily (MFS) antibiotic efflux pump			plasmid.Firmicutes		ssDNA	Enterococcus faecium	Bacteria		Firmicutes	Bacilli	Lactobacillales	Enterococcaceae	Enterococcus	Enterococcus faecium
F06	tet(W)	100	97.03	tetracycline antibiotic	antibiotic target protection	tetracycline-resistant ribosomal protection protein						Lactobacillus johnsonii FI9785	Bacteria		Firmicutes	Bacilli	Lactobacillales	Lactobacillaceae	Lactobacillus	Lactobacillus johnsonii
F06	TolC	99.6	100	macrolide antibiotic; fluoroquinolone antibiotic; aminoglycoside antibiotic; carbapenem; cephalosporin; glycylcycline; cephamycin; penam; tetracycline antibiotic; peptide antibiotic; aminocoumarin antibiotic; rifamycin antibiotic; phenicol antibiotic; penem; disinfecting agents and antiseptics	antibiotic efflux	ATP-binding cassette (ABC) antibiotic efflux pump; major facilitator superfamily (MFS) antibiotic efflux pump; resistance-nodulation-cell division (RND) antibiotic efflux pump						Escherichia coli	Bacteria		Proteobacteria	Gammaproteobacteria	Enterobacterales	Enterobacteriaceae	Escherichia	Escherichia coli
F06	ugd	100	99.23	peptide antibiotic	antibiotic target alteration	pmr phosphoethanolamine transferase					dsDNAphage	Escherichia coli	Bacteria		Proteobacteria	Gammaproteobacteria	Enterobacterales	Enterobacteriaceae	Escherichia	Escherichia coli
F06	ugd	100	89.18	peptide antibiotic	antibiotic target alteration	pmr phosphoethanolamine transferase						Escherichia coli	Bacteria		Proteobacteria	Gammaproteobacteria	Enterobacterales	Enterobacteriaceae	Escherichia	Escherichia coli
F06	vanC	100.29	99.42	glycopeptide antibiotic	antibiotic target alteration	glycopeptide resistance gene cluster; Van ligase						Enterococcus sp. M190262	Bacteria		Firmicutes	Bacilli	Lactobacillales	Enterococcaceae	Enterococcus	Enterococcus sp. M190262
F06	vanG	69.63	62.87	glycopeptide antibiotic	antibiotic target alteration	glycopeptide resistance gene cluster; Van ligase						Lachnospiraceae	Bacteria		Firmicutes	Clostridia	Eubacteriales	Lachnospiraceae
F06	vanG	77.36	58.26	glycopeptide antibiotic	antibiotic target alteration	glycopeptide resistance gene cluster; Van ligase						Methylobacterium	Bacteria		Proteobacteria	Alphaproteobacteria	Hyphomicrobiales	Methylobacteriaceae	Methylobacterium
F06	vanG	103.15	56.77	glycopeptide antibiotic	antibiotic target alteration	glycopeptide resistance gene cluster; Van ligase						Terrabacteria group
F06	vanG	102.01	40.62	glycopeptide antibiotic	antibiotic target alteration	glycopeptide resistance gene cluster; Van ligase						[Clostridium] cf. saccharolyticum K10	Bacteria		Firmicutes	Clostridia	Eubacteriales	Lachnospiraceae	Lacrimispora	Lacrimispora saccharolytica
F06	vanG	104.3	39.5	glycopeptide antibiotic	antibiotic target alteration	glycopeptide resistance gene cluster; Van ligase						Escherichia coli	Bacteria		Proteobacteria	Gammaproteobacteria	Enterobacterales	Enterobacteriaceae	Escherichia	Escherichia coli
F06	vanH gene in vanD cluster	101.24	45.36	glycopeptide antibiotic	antibiotic target alteration	vanH; glycopeptide resistance gene cluster			plasmid.unclassified			Danio kyathit	Eukaryota	Metazoa	Chordata	Actinopteri	Cypriniformes	Danionidae	Danio	Danio kyathit
F06	vanH gene in vanD cluster	100.93	42.99	glycopeptide antibiotic	antibiotic target alteration	vanH; glycopeptide resistance gene cluster						[Clostridium] sphenoides JCM 1415	Bacteria		Firmicutes	Clostridia	Eubacteriales	Lachnospiraceae	Lacrimispora	Lacrimispora sphenoides
F06	vanH gene in vanF cluster	102.17	44.44	glycopeptide antibiotic	antibiotic target alteration	vanH; glycopeptide resistance gene cluster						cellular organisms
F06	vanH gene in vanO cluster	93.43	42.9	glycopeptide antibiotic	antibiotic target alteration	vanH; glycopeptide resistance gene cluster						Dysosmobacter sp. Marseille-Q4140	Bacteria		Firmicutes	Clostridia	Eubacteriales	Oscillospiraceae	Dysosmobacter	Dysosmobacter sp. Marseille-Q4140
F06	vanH gene in vanO cluster	94.57	40.84	glycopeptide antibiotic	antibiotic target alteration	vanH; glycopeptide resistance gene cluster						[Ruminococcus] torques L2-14	Bacteria		Firmicutes	Clostridia	Eubacteriales	Lachnospiraceae	Mediterraneibacter	[Ruminococcus] torques
F06	vanH gene in vanO cluster	93.43	36.79	glycopeptide antibiotic	antibiotic target alteration	vanH; glycopeptide resistance gene cluster						[Ruminococcus] torques L2-14	Bacteria		Firmicutes	Clostridia	Eubacteriales	Lachnospiraceae	Mediterraneibacter	[Ruminococcus] torques
F06	vanR gene in vanC cluster	100	99.57	glycopeptide antibiotic	antibiotic target alteration	glycopeptide resistance gene cluster; vanR						Enterococcus sp. M190262	Bacteria		Firmicutes	Bacilli	Lactobacillales	Enterococcaceae	Enterococcus	Enterococcus sp. M190262
F06	vanT gene in vanC cluster	26.36	64.57	glycopeptide antibiotic	antibiotic target alteration	glycopeptide resistance gene cluster; vanT						Enterococcus casseliflavus	Bacteria		Firmicutes	Bacilli	Lactobacillales	Enterococcaceae	Enterococcus	Enterococcus casseliflavus
F06	vanT gene in vanC cluster	27.65	57.81	glycopeptide antibiotic	antibiotic target alteration	glycopeptide resistance gene cluster; vanT						Enterococcus casseliflavus EC20	Bacteria		Firmicutes	Bacilli	Lactobacillales	Enterococcaceae	Enterococcus	Enterococcus casseliflavus
F06	vanT gene in vanC cluster	100	99	glycopeptide antibiotic	antibiotic target alteration	glycopeptide resistance gene cluster; vanT						Enterococcus sp. M190262	Bacteria		Firmicutes	Bacilli	Lactobacillales	Enterococcaceae	Enterococcus	Enterococcus sp. M190262
F06	vanT gene in vanG cluster	55.62	37.03	glycopeptide antibiotic	antibiotic target alteration	glycopeptide resistance gene cluster; vanT						Blautia argi	Bacteria		Firmicutes	Clostridia	Eubacteriales	Lachnospiraceae	Blautia	Blautia argi
F06	vanT gene in vanG cluster	49.44	34.75	glycopeptide antibiotic	antibiotic target alteration	glycopeptide resistance gene cluster; vanT						Enterococcus faecalis	Bacteria		Firmicutes	Bacilli	Lactobacillales	Enterococcaceae	Enterococcus	Enterococcus faecalis
F06	vanT gene in vanG cluster	53.65	33.99	glycopeptide antibiotic	antibiotic target alteration	glycopeptide resistance gene cluster; vanT						Blautia argi	Bacteria		Firmicutes	Clostridia	Eubacteriales	Lachnospiraceae	Blautia	Blautia argi
F06	vanT gene in vanG cluster	56.74	44.19	glycopeptide antibiotic	antibiotic target alteration	glycopeptide resistance gene cluster; vanT						Lachnospiraceae	Bacteria		Firmicutes	Clostridia	Eubacteriales	Lachnospiraceae
F06	vanT gene in vanG cluster	51.12	40.86	glycopeptide antibiotic	antibiotic target alteration	glycopeptide resistance gene cluster; vanT						Lachnospiraceae	Bacteria		Firmicutes	Clostridia	Eubacteriales	Lachnospiraceae
F06	vanT gene in vanG cluster	55.06	35.66	glycopeptide antibiotic	antibiotic target alteration	glycopeptide resistance gene cluster; vanT						uncultured Blautia sp.	Bacteria		Firmicutes	Clostridia	Eubacteriales	Lachnospiraceae	Blautia	uncultured Blautia sp.
F06	vanT gene in vanG cluster	53.65	32.88	glycopeptide antibiotic	antibiotic target alteration	glycopeptide resistance gene cluster; vanT						[Ruminococcus] gnavus	Bacteria		Firmicutes	Clostridia	Eubacteriales	Lachnospiraceae	Mediterraneibacter	[Ruminococcus] gnavus
F06	vanT gene in vanG cluster	52.11	35.25	glycopeptide antibiotic	antibiotic target alteration	glycopeptide resistance gene cluster; vanT						Ligilactobacillus salivarius CECT 5713	Bacteria		Firmicutes	Bacilli	Lactobacillales	Lactobacillaceae	Ligilactobacillus	Ligilactobacillus salivarius
F06	vanT gene in vanG cluster	51.54	38.95	glycopeptide antibiotic	antibiotic target alteration	glycopeptide resistance gene cluster; vanT						[Clostridium] cf. saccharolyticum K10	Bacteria		Firmicutes	Clostridia	Eubacteriales	Lachnospiraceae	Lacrimispora	Lacrimispora saccharolytica
F06	vanT gene in vanG cluster	53.79	33.69	glycopeptide antibiotic	antibiotic target alteration	glycopeptide resistance gene cluster; vanT						Terrabacteria group
F06	vanT gene in vanG cluster	52.67	32.61	glycopeptide antibiotic	antibiotic target alteration	glycopeptide resistance gene cluster; vanT						[Clostridium] scindens	Bacteria		Firmicutes	Clostridia	Eubacteriales	Lachnospiraceae	Lachnoclostridium	[Clostridium] scindens
F06	vanT gene in vanG cluster	52.53	33.24	glycopeptide antibiotic	antibiotic target alteration	glycopeptide resistance gene cluster; vanT						Pediococcus acidilactici	Bacteria		Firmicutes	Bacilli	Lactobacillales	Lactobacillaceae	Pediococcus	Pediococcus acidilactici
F06	vanT gene in vanG cluster	26.54	47.09	glycopeptide antibiotic	antibiotic target alteration	glycopeptide resistance gene cluster; vanT						Limosilactobacillus vaginalis	Bacteria		Firmicutes	Bacilli	Lactobacillales	Lactobacillaceae	Limosilactobacillus	Limosilactobacillus vaginalis
F06	vanT gene in vanG cluster	50.14	35.75	glycopeptide antibiotic	antibiotic target alteration	glycopeptide resistance gene cluster; vanT						Bacteria	Bacteria
F06	vanT gene in vanG cluster	49.44	37.9	glycopeptide antibiotic	antibiotic target alteration	glycopeptide resistance gene cluster; vanT						Erysipelatoclostridium ramosum	Bacteria		Firmicutes	Erysipelotrichia	Erysipelotrichales	Erysipelotrichaceae	Erysipelatoclostridium	Erysipelatoclostridium ramosum
F06	vanT gene in vanG cluster	99.72	48.03	glycopeptide antibiotic	antibiotic target alteration	glycopeptide resistance gene cluster; vanT						Morganella morganii	Bacteria		Proteobacteria	Gammaproteobacteria	Enterobacterales	Morganellaceae	Morganella	Morganella morganii
F06	vanU gene in vanG cluster	94.67	71.83	glycopeptide antibiotic	antibiotic target alteration	glycopeptide resistance gene cluster; vanU						Enterocloster clostridioformis	Bacteria		Firmicutes	Clostridia	Eubacteriales	Lachnospiraceae	Enterocloster	Enterocloster clostridioformis
F06	vanW gene in vanI cluster	41.82	38.89	glycopeptide antibiotic	antibiotic target alteration	vanW; glycopeptide resistance gene cluster						Enterocloster bolteae	Bacteria		Firmicutes	Clostridia	Eubacteriales	Lachnospiraceae	Enterocloster	Enterocloster bolteae
F06	vanW gene in vanI cluster	40.75	41.22	glycopeptide antibiotic	antibiotic target alteration	vanW; glycopeptide resistance gene cluster						[Clostridium] cf. saccharolyticum K10	Bacteria		Firmicutes	Clostridia	Eubacteriales	Lachnospiraceae	Lacrimispora	Lacrimispora saccharolytica
F06	vanW gene in vanI cluster	65.68	40.58	glycopeptide antibiotic	antibiotic target alteration	vanW; glycopeptide resistance gene cluster						root
F06	vanW gene in vanI cluster	97.86	37.44	glycopeptide antibiotic	antibiotic target alteration	vanW; glycopeptide resistance gene cluster						unclassified
F06	vanW gene in vanI cluster	143.43	36.76	glycopeptide antibiotic	antibiotic target alteration	vanW; glycopeptide resistance gene cluster						unclassified
F06	vanW gene in vanI cluster	155.23	34.65	glycopeptide antibiotic	antibiotic target alteration	vanW; glycopeptide resistance gene cluster						Ennominae
F06	vanW gene in vanI cluster	143.43	32.27	glycopeptide antibiotic	antibiotic target alteration	vanW; glycopeptide resistance gene cluster						Aculeata
F06	vanW gene in vanI cluster	89.81	30.89	glycopeptide antibiotic	antibiotic target alteration	vanW; glycopeptide resistance gene cluster						cellular organisms
F06	vanW gene in vanI cluster	133.78	29.5	glycopeptide antibiotic	antibiotic target alteration	vanW; glycopeptide resistance gene cluster						Lachnospiraceae bacterium	Bacteria		Firmicutes	Clostridia	Eubacteriales	Lachnospiraceae		Lachnospiraceae bacterium
F06	vanW gene in vanI cluster	155.76	29.31	glycopeptide antibiotic	antibiotic target alteration	vanW; glycopeptide resistance gene cluster						Canis lupus	Eukaryota	Metazoa	Chordata	Mammalia	Carnivora	Canidae	Canis	Canis lupus
F06	vanW gene in vanI cluster	78.82	29.18	glycopeptide antibiotic	antibiotic target alteration	vanW; glycopeptide resistance gene cluster						Bacteria	Bacteria
F06	vanW gene in vanI cluster	138.61	28.92	glycopeptide antibiotic	antibiotic target alteration	vanW; glycopeptide resistance gene cluster						Lachnospiraceae bacterium	Bacteria		Firmicutes	Clostridia	Eubacteriales	Lachnospiraceae		Lachnospiraceae bacterium
F06	vanXY gene in vanC cluster	100	100	glycopeptide antibiotic	antibiotic target alteration	glycopeptide resistance gene cluster; vanXY						Enterococcus sp. M190262	Bacteria		Firmicutes	Bacilli	Lactobacillales	Enterococcaceae	Enterococcus	Enterococcus sp. M190262
F06	vanXY gene in vanG cluster	54.72	58.33	glycopeptide antibiotic	antibiotic target alteration	glycopeptide resistance gene cluster; vanXY						Lachnospiraceae	Bacteria		Firmicutes	Clostridia	Eubacteriales	Lachnospiraceae
F06	vanXY gene in vanG cluster	73.62	53.76	glycopeptide antibiotic	antibiotic target alteration	glycopeptide resistance gene cluster; vanXY						[Clostridium] cf. saccharolyticum K10	Bacteria		Firmicutes	Clostridia	Eubacteriales	Lachnospiraceae	Lacrimispora	Lacrimispora saccharolytica
F06	vanXY gene in vanG cluster	61.02	52.08	glycopeptide antibiotic	antibiotic target alteration	glycopeptide resistance gene cluster; vanXY						Terrabacteria group
F06	vanXY gene in vanG cluster	83.46	49.72	glycopeptide antibiotic	antibiotic target alteration	glycopeptide resistance gene cluster; vanXY						Acomys percivali	Eukaryota	Metazoa	Chordata	Mammalia	Rodentia	Muridae	Acomys	Acomys percivali
F06	vanY gene in vanA cluster	25.08	53.12	glycopeptide antibiotic	antibiotic target alteration	vanY; glycopeptide resistance gene cluster						cellular organisms
F06	vanY gene in vanA cluster	66.01	31.5	glycopeptide antibiotic	antibiotic target alteration	vanY; glycopeptide resistance gene cluster			plasmid.Proteobacteria			Enterococcus hirae	Bacteria		Firmicutes	Bacilli	Lactobacillales	Enterococcaceae	Enterococcus	Enterococcus hirae
F06	vanY gene in vanA cluster	65.68	31.33	glycopeptide antibiotic	antibiotic target alteration	vanY; glycopeptide resistance gene cluster						cellular organisms
F06	vanY gene in vanB cluster	57.84	56.12	glycopeptide antibiotic	antibiotic target alteration	vanY; glycopeptide resistance gene cluster						Enterococcus faecium	Bacteria		Firmicutes	Bacilli	Lactobacillales	Enterococcaceae	Enterococcus	Enterococcus faecium
F06	vanY gene in vanB cluster	44.4	32.77	glycopeptide antibiotic	antibiotic target alteration	vanY; glycopeptide resistance gene cluster						Lachnoclostridium phocaeense	Bacteria		Firmicutes	Clostridia	Eubacteriales	Lachnospiraceae	Lachnoclostridium	Lachnoclostridium phocaeense
F06	vanY gene in vanB cluster	51.87	46.22	glycopeptide antibiotic	antibiotic target alteration	vanY; glycopeptide resistance gene cluster						Mediterraneibacter	Bacteria		Firmicutes	Clostridia	Eubacteriales	Lachnospiraceae	Mediterraneibacter
F06	vanY gene in vanB cluster	19.4	70.83	glycopeptide antibiotic	antibiotic target alteration	vanY; glycopeptide resistance gene cluster						[Clostridium] hylemonae DSM 15053	Bacteria		Firmicutes	Clostridia	Eubacteriales	Lachnospiraceae	Lachnoclostridium	[Clostridium] hylemonae
F06	vanY gene in vanB cluster	40.3	57.94	glycopeptide antibiotic	antibiotic target alteration	vanY; glycopeptide resistance gene cluster			plasmid.unclassified			Bacteria	Bacteria
F06	vanY gene in vanB cluster	41.79	47.32	glycopeptide antibiotic	antibiotic target alteration	vanY; glycopeptide resistance gene cluster			plasmid.unclassified			Enterococcus casseliflavus	Bacteria		Firmicutes	Bacilli	Lactobacillales	Enterococcaceae	Enterococcus	Enterococcus casseliflavus
F06	vanY gene in vanB cluster	88.06	51.5	glycopeptide antibiotic	antibiotic target alteration	vanY; glycopeptide resistance gene cluster						cellular organisms
F06	vanY gene in vanB cluster	91.04	47.85	glycopeptide antibiotic	antibiotic target alteration	vanY; glycopeptide resistance gene cluster						Eukaryota	Eukaryota
F06	vanY gene in vanB cluster	100	44.71	glycopeptide antibiotic	antibiotic target alteration	vanY; glycopeptide resistance gene cluster						Listeria sp. PSOL-1	Bacteria		Firmicutes	Bacilli	Bacillales	Listeriaceae	Listeria	Listeria sp. PSOL-1
F06	vanY gene in vanB cluster	98.51	43.46	glycopeptide antibiotic	antibiotic target alteration	vanY; glycopeptide resistance gene cluster						Blautia argi	Bacteria		Firmicutes	Clostridia	Eubacteriales	Lachnospiraceae	Blautia	Blautia argi
F06	vanY gene in vanB cluster	100.75	40.96	glycopeptide antibiotic	antibiotic target alteration	vanY; glycopeptide resistance gene cluster						Dysosmobacter sp. Marseille-Q4140	Bacteria		Firmicutes	Clostridia	Eubacteriales	Oscillospiraceae	Dysosmobacter	Dysosmobacter sp. Marseille-Q4140
F06	vanY gene in vanB cluster	69.4	39.56	glycopeptide antibiotic	antibiotic target alteration	vanY; glycopeptide resistance gene cluster						unclassified
F06	vanY gene in vanB cluster	65.67	38.26	glycopeptide antibiotic	antibiotic target alteration	vanY; glycopeptide resistance gene cluster			plasmid.Firmicutes			Enterococcus faecalis	Bacteria		Firmicutes	Bacilli	Lactobacillales	Enterococcaceae	Enterococcus	Enterococcus faecalis
F06	vanY gene in vanB cluster	140.3	37.67	glycopeptide antibiotic	antibiotic target alteration	vanY; glycopeptide resistance gene cluster			plasmid.unclassified			unclassified
F06	vanY gene in vanB cluster	95.15	34.9	glycopeptide antibiotic	antibiotic target alteration	vanY; glycopeptide resistance gene cluster						unclassified
F06	vanY gene in vanB cluster	98.88	33.82	glycopeptide antibiotic	antibiotic target alteration	vanY; glycopeptide resistance gene cluster						[Ruminococcus] torques L2-14	Bacteria		Firmicutes	Clostridia	Eubacteriales	Lachnospiraceae	Mediterraneibacter	[Ruminococcus] torques
F06	vanY gene in vanF cluster	95.9	37.5	glycopeptide antibiotic	antibiotic target alteration	vanY; glycopeptide resistance gene cluster						Clostridium sp. C1	Bacteria		Firmicutes	Clostridia	Eubacteriales	Clostridiaceae	Clostridium	Clostridium sp. C1
F06	vanY gene in vanG cluster	19.71	70.59	glycopeptide antibiotic	antibiotic target alteration	vanY; glycopeptide resistance gene cluster					ssDNA	Bilateria
F06	vanY gene in vanG cluster	31.18	87.06	glycopeptide antibiotic	antibiotic target alteration	vanY; glycopeptide resistance gene cluster						Enterococcus sp. M190262	Bacteria		Firmicutes	Bacilli	Lactobacillales	Enterococcaceae	Enterococcus	Enterococcus sp. M190262
F06	vanY gene in vanG cluster	42.29	48.28	glycopeptide antibiotic	antibiotic target alteration	vanY; glycopeptide resistance gene cluster			plasmid.unclassified			Profundibacter amoris	Bacteria		Proteobacteria	Alphaproteobacteria	Rhodobacterales	Rhodobacteraceae	Profundibacter	Profundibacter amoris
F06	vanY gene in vanG cluster	44.09	48.76	glycopeptide antibiotic	antibiotic target alteration	vanY; glycopeptide resistance gene cluster						Eilema sororculum	Eukaryota	Metazoa	Arthropoda	Insecta	Lepidoptera	Erebidae	Eilema	Eilema sororculum
F06	vanY gene in vanG cluster	93.91	34.55	glycopeptide antibiotic	antibiotic target alteration	vanY; glycopeptide resistance gene cluster						[Clostridium] sphenoides JCM 1415	Bacteria		Firmicutes	Clostridia	Eubacteriales	Lachnospiraceae	Lacrimispora	Lacrimispora sphenoides
F06	vanY gene in vanM cluster	43.35	41.76	glycopeptide antibiotic	antibiotic target alteration	vanY; glycopeptide resistance gene cluster						[Clostridium] hylemonae DSM 15053	Bacteria		Firmicutes	Clostridia	Eubacteriales	Lachnospiraceae	Lachnoclostridium	[Clostridium] hylemonae
F06	vanY gene in vanM cluster	78.11	39.57	glycopeptide antibiotic	antibiotic target alteration	vanY; glycopeptide resistance gene cluster			plasmid.Firmicutes			Eukaryota	Eukaryota
F06	vanY gene in vanM cluster	102.58	31.51	glycopeptide antibiotic	antibiotic target alteration	vanY; glycopeptide resistance gene cluster						Faecalitalea cylindroides T2-87	Bacteria		Firmicutes	Erysipelotrichia	Erysipelotrichales	Erysipelotrichaceae	Faecalitalea	Faecalitalea cylindroides
F06	Vibrio anguillarum chloramphenicol acetyltransferase	81.48	95.95	phenicol antibiotic	antibiotic inactivation	chloramphenicol acetyltransferase (CAT)						uncultured bacterium	Bacteria							uncultured bacterium
F06	YojI	100	99.27	peptide antibiotic	antibiotic efflux	ATP-binding cassette (ABC) antibiotic efflux pump						Escherichia coli	Bacteria		Proteobacteria	Gammaproteobacteria	Enterobacterales	Enterobacteriaceae	Escherichia	Escherichia coli
F07	AAC(6')-Ii	100	99.45	aminoglycoside antibiotic	antibiotic inactivation	AAC(6')						Enterococcus faecium DO	Bacteria		Firmicutes	Bacilli	Lactobacillales	Enterococcaceae	Enterococcus	Enterococcus faecium
F07	AAC(6')-Iid	98.9	83.71	aminoglycoside antibiotic	antibiotic inactivation	AAC(6')						Enterococcus villorum ATCC 700913	Bacteria		Firmicutes	Bacilli	Lactobacillales	Enterococcaceae	Enterococcus	Enterococcus villorum
F07	acrB	100	99.81	fluoroquinolone antibiotic; cephalosporin; glycylcycline; penam; tetracycline antibiotic; rifamycin antibiotic; phenicol antibiotic; disinfecting agents and antiseptics	antibiotic efflux	resistance-nodulation-cell division (RND) antibiotic efflux pump						Escherichia coli O145	Bacteria		Proteobacteria	Gammaproteobacteria	Enterobacterales	Enterobacteriaceae	Escherichia	Escherichia coli
F07	acrD	100	99.9	aminoglycoside antibiotic	antibiotic efflux	resistance-nodulation-cell division (RND) antibiotic efflux pump						Escherichia coli	Bacteria		Proteobacteria	Gammaproteobacteria	Enterobacterales	Enterobacteriaceae	Escherichia	Escherichia coli
F07	AcrE	100	99.48	fluoroquinolone antibiotic; cephalosporin; cephamycin; penam	antibiotic efflux	resistance-nodulation-cell division (RND) antibiotic efflux pump						Escherichia coli	Bacteria		Proteobacteria	Gammaproteobacteria	Enterobacterales	Enterobacteriaceae	Escherichia	Escherichia coli
F07	AcrF	100	99.52	fluoroquinolone antibiotic; cephalosporin; cephamycin; penam	antibiotic efflux	resistance-nodulation-cell division (RND) antibiotic efflux pump						Escherichia coli	Bacteria		Proteobacteria	Gammaproteobacteria	Enterobacterales	Enterobacteriaceae	Escherichia	Escherichia coli
F07	AcrS	100	98.64	fluoroquinolone antibiotic; cephalosporin; glycylcycline; cephamycin; penam; tetracycline antibiotic; rifamycin antibiotic; phenicol antibiotic; disinfecting agents and antiseptics	antibiotic efflux	resistance-nodulation-cell division (RND) antibiotic efflux pump						Escherichia coli	Bacteria		Proteobacteria	Gammaproteobacteria	Enterobacterales	Enterobacteriaceae	Escherichia	Escherichia coli
F07	APH(3')-IIIa	100	99.62	aminoglycoside antibiotic	antibiotic inactivation	APH(3')						[Clostridium] cf. saccharolyticum K10	Bacteria		Firmicutes	Clostridia	Eubacteriales	Lachnospiraceae	Lacrimispora	Lacrimispora saccharolytica
F07	bacA	100	99.63	peptide antibiotic	antibiotic target alteration	undecaprenyl pyrophosphate related proteins				ISEc41		Escherichia coli	Bacteria		Proteobacteria	Gammaproteobacteria	Enterobacterales	Enterobacteriaceae	Escherichia	Escherichia coli
F07	baeR	106.25	100	aminoglycoside antibiotic; aminocoumarin antibiotic	antibiotic efflux	resistance-nodulation-cell division (RND) antibiotic efflux pump			plasmid.Proteobacteria			Escherichia coli	Bacteria		Proteobacteria	Gammaproteobacteria	Enterobacterales	Enterobacteriaceae	Escherichia	Escherichia coli
F07	baeS	100	99.79	aminoglycoside antibiotic; aminocoumarin antibiotic	antibiotic efflux	resistance-nodulation-cell division (RND) antibiotic efflux pump						Bacteria	Bacteria
F07	baeS	100	95.93	aminoglycoside antibiotic; aminocoumarin antibiotic	antibiotic efflux	resistance-nodulation-cell division (RND) antibiotic efflux pump						Escherichia coli	Bacteria		Proteobacteria	Gammaproteobacteria	Enterobacterales	Enterobacteriaceae	Escherichia	Escherichia coli
F07	cpxA	100	100	aminoglycoside antibiotic; aminocoumarin antibiotic	antibiotic efflux	resistance-nodulation-cell division (RND) antibiotic efflux pump						Escherichia coli	Bacteria		Proteobacteria	Gammaproteobacteria	Enterobacterales	Enterobacteriaceae	Escherichia	Escherichia coli
F07	CRP	100	99.52	macrolide antibiotic; fluoroquinolone antibiotic; penam	antibiotic efflux	resistance-nodulation-cell division (RND) antibiotic efflux pump						Escherichia coli	Bacteria		Proteobacteria	Gammaproteobacteria	Enterobacterales	Enterobacteriaceae	Escherichia	Escherichia coli
F07	dfrE	100	97.56	diaminopyrimidine antibiotic	antibiotic target replacement	trimethoprim resistant dihydrofolate reductase dfr						Enterococcus faecalis	Bacteria		Firmicutes	Bacilli	Lactobacillales	Enterococcaceae	Enterococcus	Enterococcus faecalis
F07	dfrG	100	100	diaminopyrimidine antibiotic	antibiotic target replacement	trimethoprim resistant dihydrofolate reductase dfr			plasmid.Firmicutes			Enterococcus faecium	Bacteria		Firmicutes	Bacilli	Lactobacillales	Enterococcaceae	Enterococcus	Enterococcus faecium
F07	eatAv	100	99	pleuromutilin antibiotic	antibiotic target protection	Miscellaneous ABC-F subfamily ATP-binding cassette ribosomal protection proteins						Enterococcus faecium	Bacteria		Firmicutes	Bacilli	Lactobacillales	Enterococcaceae	Enterococcus	Enterococcus faecium
F07	EC-5	102.92	98.94	cephalosporin	antibiotic inactivation	EC beta-lactamase						Escherichia coli	Bacteria		Proteobacteria	Gammaproteobacteria	Enterobacterales	Enterobacteriaceae	Escherichia	Escherichia coli
F07	efmA	100	100	macrolide antibiotic; fluoroquinolone antibiotic	antibiotic efflux	major facilitator superfamily (MFS) antibiotic efflux pump						Enterococcus faecium	Bacteria		Firmicutes	Bacilli	Lactobacillales	Enterococcaceae	Enterococcus	Enterococcus faecium
F07	efrA	100	99.83	macrolide antibiotic; fluoroquinolone antibiotic; rifamycin antibiotic	antibiotic efflux	ATP-binding cassette (ABC) antibiotic efflux pump						Enterococcus faecalis	Bacteria		Firmicutes	Bacilli	Lactobacillales	Enterococcaceae	Enterococcus	Enterococcus faecalis
F07	efrA	100.17	83.68	macrolide antibiotic; fluoroquinolone antibiotic; rifamycin antibiotic	antibiotic efflux	ATP-binding cassette (ABC) antibiotic efflux pump				Tn6260		Enterococcus hirae ATCC 9790	Bacteria		Firmicutes	Bacilli	Lactobacillales	Enterococcaceae	Enterococcus	Enterococcus hirae
F07	efrA	100.17	82.81	macrolide antibiotic; fluoroquinolone antibiotic; rifamycin antibiotic	antibiotic efflux	ATP-binding cassette (ABC) antibiotic efflux pump						Enterococcus faecium Aus0085	Bacteria		Firmicutes	Bacilli	Lactobacillales	Enterococcaceae	Enterococcus	Enterococcus faecium
F07	emeA	97.71	97.71	disinfecting agents and antiseptics	antibiotic efflux	multidrug and toxic compound extrusion (MATE) transporter						Enterococcus faecalis D32	Bacteria		Firmicutes	Bacilli	Lactobacillales	Enterococcaceae	Enterococcus	Enterococcus faecalis
F07	emrA	100	99.74	fluoroquinolone antibiotic	antibiotic efflux	major facilitator superfamily (MFS) antibiotic efflux pump						Escherichia coli	Bacteria		Proteobacteria	Gammaproteobacteria	Enterobacterales	Enterobacteriaceae	Escherichia	Escherichia coli
F07	emrB	100	99.8	fluoroquinolone antibiotic	antibiotic efflux	major facilitator superfamily (MFS) antibiotic efflux pump						Escherichia coli	Bacteria		Proteobacteria	Gammaproteobacteria	Enterobacterales	Enterobacteriaceae	Escherichia	Escherichia coli
F07	emrK	110.26	98.86	tetracycline antibiotic	antibiotic efflux	major facilitator superfamily (MFS) antibiotic efflux pump						Escherichia coli	Bacteria		Proteobacteria	Gammaproteobacteria	Enterobacterales	Enterobacteriaceae	Escherichia	Escherichia coli
F07	emrR	100	99.43	fluoroquinolone antibiotic	antibiotic efflux	major facilitator superfamily (MFS) antibiotic efflux pump						Escherichia coli	Bacteria		Proteobacteria	Gammaproteobacteria	Enterobacterales	Enterobacteriaceae	Escherichia	Escherichia coli
F07	emrY	100	99.8	tetracycline antibiotic	antibiotic efflux	major facilitator superfamily (MFS) antibiotic efflux pump						Escherichia coli	Bacteria		Proteobacteria	Gammaproteobacteria	Enterobacterales	Enterobacteriaceae	Escherichia	Escherichia coli
F07	Erm(52)	100	100	macrolide antibiotic; lincosamide antibiotic; streptogramin antibiotic	antibiotic target alteration	Erm 23S ribosomal RNA methyltransferase						Pusillimonas faecalis	Bacteria		Firmicutes	Clostridia	Eubacteriales	Oscillospiraceae	Pusillimonas (ex Kitahara et al. 2021)	Pusillimonas faecalis
F07	ErmB	98.79	97.96	macrolide antibiotic; lincosamide antibiotic; streptogramin antibiotic; streptogramin A antibiotic; streptogramin B antibiotic	antibiotic target alteration	Erm 23S ribosomal RNA methyltransferase			plasmid.Firmicutes			Enterococcus sp. FDAARGOS_553	Bacteria		Firmicutes	Bacilli	Lactobacillales	Enterococcaceae	Enterococcus	Enterococcus sp. FDAARGOS_553
F07	ErmG	100	99.18	macrolide antibiotic; lincosamide antibiotic; streptogramin antibiotic; streptogramin A antibiotic; streptogramin B antibiotic	antibiotic target alteration	Erm 23S ribosomal RNA methyltransferase			plasmid.Proteobacteria			root
F07	Escherichia coli acrA	100	99.75	fluoroquinolone antibiotic; cephalosporin; glycylcycline; penam; tetracycline antibiotic; rifamycin antibiotic; phenicol antibiotic; disinfecting agents and antiseptics	antibiotic efflux	resistance-nodulation-cell division (RND) antibiotic efflux pump						Escherichia coli O145	Bacteria		Proteobacteria	Gammaproteobacteria	Enterobacterales	Enterobacteriaceae	Escherichia	Escherichia coli
F07	Escherichia coli AcrAB-TolC with AcrR mutation conferring resistance to ciprofloxacin, tetracycline, and ceftazidime	100	100	fluoroquinolone antibiotic; cephalosporin; glycylcycline; penam; tetracycline antibiotic; rifamycin antibiotic; phenicol antibiotic; disinfecting agents and antiseptics	antibiotic target alteration; antibiotic efflux	resistance-nodulation-cell division (RND) antibiotic efflux pump						Escherichia coli O145	Bacteria		Proteobacteria	Gammaproteobacteria	Enterobacterales	Enterobacteriaceae	Escherichia	Escherichia coli
F07	Escherichia coli AcrAB-TolC with MarR mutations conferring resistance to ciprofloxacin and tetracycline	100	98.61	fluoroquinolone antibiotic; cephalosporin; glycylcycline; penam; tetracycline antibiotic; rifamycin antibiotic; phenicol antibiotic; disinfecting agents and antiseptics	antibiotic target alteration; antibiotic efflux	resistance-nodulation-cell division (RND) antibiotic efflux pump						Escherichia coli	Bacteria		Proteobacteria	Gammaproteobacteria	Enterobacterales	Enterobacteriaceae	Escherichia	Escherichia coli
F07	Escherichia coli EF-Tu mutants conferring resistance to Pulvomycin	85.33	100	elfamycin antibiotic	antibiotic target alteration	elfamycin resistant EF-Tu						Escherichia coli	Bacteria		Proteobacteria	Gammaproteobacteria	Enterobacterales	Enterobacteriaceae	Escherichia	Escherichia coli
F07	Escherichia coli emrE	100	98.18	macrolide antibiotic	antibiotic efflux	small multidrug resistance (SMR) antibiotic efflux pump						Escherichia coli	Bacteria		Proteobacteria	Gammaproteobacteria	Enterobacterales	Enterobacteriaceae	Escherichia	Escherichia coli
F07	Escherichia coli GlpT with mutation conferring resistance to fosfomycin	100	99.78	phosphonic acid antibiotic	antibiotic target alteration	antibiotic-resistant GlpT						Escherichia coli	Bacteria		Proteobacteria	Gammaproteobacteria	Enterobacterales	Enterobacteriaceae	Escherichia	Escherichia coli
F07	Escherichia coli mdfA	100	97.07	tetracycline antibiotic; disinfecting agents and antiseptics	antibiotic efflux	major facilitator superfamily (MFS) antibiotic efflux pump						Escherichia coli	Bacteria		Proteobacteria	Gammaproteobacteria	Enterobacterales	Enterobacteriaceae	Escherichia	Escherichia coli
F07	Escherichia coli PtsI with mutation conferring resistance to fosfomycin	100	99.65	phosphonic acid antibiotic	antibiotic target alteration	antibiotic-resistant ptsI phosphotransferase						Escherichia coli	Bacteria		Proteobacteria	Gammaproteobacteria	Enterobacterales	Enterobacteriaceae	Escherichia	Escherichia coli
F07	Escherichia coli soxR with mutation conferring antibiotic resistance	100	99.35	fluoroquinolone antibiotic; cephalosporin; glycylcycline; penam; tetracycline antibiotic; rifamycin antibiotic; phenicol antibiotic; disinfecting agents and antiseptics	antibiotic target alteration; antibiotic efflux	ATP-binding cassette (ABC) antibiotic efflux pump; major facilitator superfamily (MFS) antibiotic efflux pump; resistance-nodulation-cell division (RND) antibiotic efflux pump						Escherichia coli	Bacteria		Proteobacteria	Gammaproteobacteria	Enterobacterales	Enterobacteriaceae	Escherichia	Escherichia coli
F07	Escherichia coli soxS with mutation conferring antibiotic resistance	100	100	fluoroquinolone antibiotic; monobactam; carbapenem; cephalosporin; glycylcycline; cephamycin; penam; tetracycline antibiotic; rifamycin antibiotic; phenicol antibiotic; penem; disinfecting agents and antiseptics	antibiotic target alteration; antibiotic efflux; reduced permeability to antibiotic	ATP-binding cassette (ABC) antibiotic efflux pump; major facilitator superfamily (MFS) antibiotic efflux pump; resistance-nodulation-cell division (RND) antibiotic efflux pump; General Bacterial Porin with reduced permeability to beta-lactams						Escherichia coli	Bacteria		Proteobacteria	Gammaproteobacteria	Enterobacterales	Enterobacteriaceae	Escherichia	Escherichia coli
F07	Escherichia coli UhpT with mutation conferring resistance to fosfomycin	100	99.78	phosphonic acid antibiotic	antibiotic target alteration	antibiotic-resistant UhpT						Escherichia coli	Bacteria		Proteobacteria	Gammaproteobacteria	Enterobacterales	Enterobacteriaceae	Escherichia	Escherichia coli
F07	evgA	100	100	macrolide antibiotic; fluoroquinolone antibiotic; penam; tetracycline antibiotic	antibiotic efflux	major facilitator superfamily (MFS) antibiotic efflux pump; resistance-nodulation-cell division (RND) antibiotic efflux pump						Escherichia coli	Bacteria		Proteobacteria	Gammaproteobacteria	Enterobacterales	Enterobacteriaceae	Escherichia	Escherichia coli
F07	evgS	100	96.57	macrolide antibiotic; fluoroquinolone antibiotic; penam; tetracycline antibiotic	antibiotic efflux	major facilitator superfamily (MFS) antibiotic efflux pump; resistance-nodulation-cell division (RND) antibiotic efflux pump						Escherichia coli	Bacteria		Proteobacteria	Gammaproteobacteria	Enterobacterales	Enterobacteriaceae	Escherichia	Escherichia coli
F07	gadW	100	100	macrolide antibiotic; fluoroquinolone antibiotic; penam	antibiotic efflux	resistance-nodulation-cell division (RND) antibiotic efflux pump						Escherichia coli	Bacteria		Proteobacteria	Gammaproteobacteria	Enterobacterales	Enterobacteriaceae	Escherichia	Escherichia coli
F07	gadX	100	98.54	macrolide antibiotic; fluoroquinolone antibiotic; penam	antibiotic efflux	resistance-nodulation-cell division (RND) antibiotic efflux pump						Escherichia coli	Bacteria		Proteobacteria	Gammaproteobacteria	Enterobacterales	Enterobacteriaceae	Escherichia	Escherichia coli
F07	gadX	100	93.07	macrolide antibiotic; fluoroquinolone antibiotic; penam	antibiotic efflux	resistance-nodulation-cell division (RND) antibiotic efflux pump						Escherichia coli	Bacteria		Proteobacteria	Gammaproteobacteria	Enterobacterales	Enterobacteriaceae	Escherichia	Escherichia coli
F07	Haemophilus influenzae PBP3 conferring resistance to beta-lactam antibiotics	96.39	53.29	cephalosporin; cephamycin; penam	antibiotic target alteration	Penicillin-binding protein mutations conferring resistance to beta-lactam antibiotics						Escherichia coli	Bacteria		Proteobacteria	Gammaproteobacteria	Enterobacterales	Enterobacteriaceae	Escherichia	Escherichia coli
F07	H-NS	100	100	macrolide antibiotic; fluoroquinolone antibiotic; cephalosporin; cephamycin; penam; tetracycline antibiotic	antibiotic efflux	major facilitator superfamily (MFS) antibiotic efflux pump; resistance-nodulation-cell division (RND) antibiotic efflux pump						Escherichia coli	Bacteria		Proteobacteria	Gammaproteobacteria	Enterobacterales	Enterobacteriaceae	Escherichia	Escherichia coli
F07	kdpE	100	99.55	aminoglycoside antibiotic	antibiotic efflux	kdpDE						Escherichia coli ED1a	Bacteria		Proteobacteria	Gammaproteobacteria	Enterobacterales	Enterobacteriaceae	Escherichia	Escherichia coli
F07	Klebsiella pneumoniae KpnE	100.83	82.2	macrolide antibiotic; aminoglycoside antibiotic; cephalosporin; tetracycline antibiotic; peptide antibiotic; rifamycin antibiotic; disinfecting agents and antiseptics	antibiotic efflux	major facilitator superfamily (MFS) antibiotic efflux pump						Escherichia coli	Bacteria		Proteobacteria	Gammaproteobacteria	Enterobacterales	Enterobacteriaceae	Escherichia	Escherichia coli
F07	Klebsiella pneumoniae KpnF	100	84.4	macrolide antibiotic; aminoglycoside antibiotic; cephalosporin; tetracycline antibiotic; peptide antibiotic; rifamycin antibiotic; disinfecting agents and antiseptics	antibiotic efflux	major facilitator superfamily (MFS) antibiotic efflux pump						Escherichia coli	Bacteria		Proteobacteria	Gammaproteobacteria	Enterobacterales	Enterobacteriaceae	Escherichia	Escherichia coli
F07	lnuC	100	97.56	lincosamide antibiotic	antibiotic inactivation	lincosamide nucleotidyltransferase (LNU)			plasmid.Firmicutes	MTnSag1		Lactobacillus johnsonii N6.2	Bacteria		Firmicutes	Bacilli	Lactobacillales	Lactobacillaceae	Lactobacillus	Lactobacillus johnsonii
F07	lnuG	97.38	97.69	lincosamide antibiotic	antibiotic inactivation	lincosamide nucleotidyltransferase (LNU)				Tn6260		Enterococcus hirae ATCC 9790	Bacteria		Firmicutes	Bacilli	Lactobacillales	Enterococcaceae	Enterococcus	Enterococcus hirae
F07	LnuP	100	100	lincosamide antibiotic	antibiotic inactivation	lincosamide nucleotidyltransferase (LNU)						Clostridium perfringens	Bacteria		Firmicutes	Clostridia	Eubacteriales	Clostridiaceae	Clostridium	Clostridium perfringens
F07	lsaA	100	98.8	lincosamide antibiotic; streptogramin antibiotic; streptogramin A antibiotic; streptogramin B antibiotic; pleuromutilin antibiotic	antibiotic target protection	lsa-type ABC-F protein						Enterococcus faecalis ATCC 29212	Bacteria		Firmicutes	Bacilli	Lactobacillales	Enterococcaceae	Enterococcus	Enterococcus faecalis
F07	marA	100	99.21	fluoroquinolone antibiotic; monobactam; carbapenem; cephalosporin; glycylcycline; cephamycin; penam; tetracycline antibiotic; rifamycin antibiotic; phenicol antibiotic; penem; disinfecting agents and antiseptics	antibiotic efflux; reduced permeability to antibiotic	resistance-nodulation-cell division (RND) antibiotic efflux pump; General Bacterial Porin with reduced permeability to beta-lactams						Escherichia coli	Bacteria		Proteobacteria	Gammaproteobacteria	Enterobacterales	Enterobacteriaceae	Escherichia	Escherichia coli
F07	mdtA	100	98.55	aminocoumarin antibiotic	antibiotic efflux	resistance-nodulation-cell division (RND) antibiotic efflux pump						Escherichia coli	Bacteria		Proteobacteria	Gammaproteobacteria	Enterobacterales	Enterobacteriaceae	Escherichia	Escherichia coli
F07	mdtB	100	99.81	aminocoumarin antibiotic	antibiotic efflux	resistance-nodulation-cell division (RND) antibiotic efflux pump						Escherichia coli	Bacteria		Proteobacteria	Gammaproteobacteria	Enterobacterales	Enterobacteriaceae	Escherichia	Escherichia coli
F07	mdtE	100	99.74	macrolide antibiotic; fluoroquinolone antibiotic; penam	antibiotic efflux	resistance-nodulation-cell division (RND) antibiotic efflux pump						Escherichia coli	Bacteria		Proteobacteria	Gammaproteobacteria	Enterobacterales	Enterobacteriaceae	Escherichia	Escherichia coli
F07	mdtF	100	99.52	macrolide antibiotic; fluoroquinolone antibiotic; penam	antibiotic efflux	resistance-nodulation-cell division (RND) antibiotic efflux pump						Escherichia coli	Bacteria		Proteobacteria	Gammaproteobacteria	Enterobacterales	Enterobacteriaceae	Escherichia	Escherichia coli
F07	mdtG	100	99.75	phosphonic acid antibiotic	antibiotic efflux	major facilitator superfamily (MFS) antibiotic efflux pump						Escherichia coli UM146	Bacteria		Proteobacteria	Gammaproteobacteria	Enterobacterales	Enterobacteriaceae	Escherichia	Escherichia coli
F07	mdtH	100	100	fluoroquinolone antibiotic	antibiotic efflux	major facilitator superfamily (MFS) antibiotic efflux pump						Escherichia coli UM146	Bacteria		Proteobacteria	Gammaproteobacteria	Enterobacterales	Enterobacteriaceae	Escherichia	Escherichia coli
F07	mdtM	100	98.05	fluoroquinolone antibiotic; lincosamide antibiotic; nucleoside antibiotic; phenicol antibiotic; disinfecting agents and antiseptics	antibiotic efflux	major facilitator superfamily (MFS) antibiotic efflux pump			plasmid.Proteobacteria			Escherichia coli	Bacteria		Proteobacteria	Gammaproteobacteria	Enterobacterales	Enterobacteriaceae	Escherichia	Escherichia coli
F07	mdtN	96.21	99.39	nucleoside antibiotic; disinfecting agents and antiseptics	antibiotic efflux	major facilitator superfamily (MFS) antibiotic efflux pump						Escherichia coli	Bacteria		Proteobacteria	Gammaproteobacteria	Enterobacterales	Enterobacteriaceae	Escherichia	Escherichia coli
F07	mdtN	100	98.83	nucleoside antibiotic; disinfecting agents and antiseptics	antibiotic efflux	major facilitator superfamily (MFS) antibiotic efflux pump						Escherichia coli	Bacteria		Proteobacteria	Gammaproteobacteria	Enterobacterales	Enterobacteriaceae	Escherichia	Escherichia coli
F07	mdtP	100	98.16	nucleoside antibiotic; disinfecting agents and antiseptics	antibiotic efflux	major facilitator superfamily (MFS) antibiotic efflux pump						Escherichia coli	Bacteria		Proteobacteria	Gammaproteobacteria	Enterobacterales	Enterobacteriaceae	Escherichia	Escherichia coli
F07	mefH	377.98	75	macrolide antibiotic	antibiotic efflux	major facilitator superfamily (MFS) antibiotic efflux pump			plasmid.Proteobacteria			unclassified
F07	mefH	377.98	67.59	macrolide antibiotic	antibiotic efflux	major facilitator superfamily (MFS) antibiotic efflux pump			plasmid.Firmicutes			Clostridium perfringens	Bacteria		Firmicutes	Clostridia	Eubacteriales	Clostridiaceae	Clostridium	Clostridium perfringens
F07	mefH	377.98	67.59	macrolide antibiotic	antibiotic efflux	major facilitator superfamily (MFS) antibiotic efflux pump						Lachnospiraceae bacterium KGMB03038	Bacteria		Firmicutes	Clostridia	Eubacteriales	Lachnospiraceae		Lachnospiraceae bacterium KGMB03038
F07	mefH	93.58	61.76	macrolide antibiotic	antibiotic efflux	major facilitator superfamily (MFS) antibiotic efflux pump						Lachnoclostridium phocaeense	Bacteria		Firmicutes	Clostridia	Eubacteriales	Lachnospiraceae	Lachnoclostridium	Lachnoclostridium phocaeense
F07	msbA	100	99.66	nitroimidazole antibiotic	antibiotic efflux	ATP-binding cassette (ABC) antibiotic efflux pump						Escherichia coli	Bacteria		Proteobacteria	Gammaproteobacteria	Enterobacterales	Enterobacteriaceae	Escherichia	Escherichia coli
F07	nimA	82.95	60.61	nitroimidazole antibiotic	antibiotic inactivation	nitroimidazole reductase						Pseudomonas sp. HLS-6	Bacteria		Proteobacteria	Gammaproteobacteria	Pseudomonadales	Pseudomonadaceae	Pseudomonas	Pseudomonas sp. HLS-6
F07	nimA	93.18	59.88	nitroimidazole antibiotic	antibiotic inactivation	nitroimidazole reductase						Echeneis naucrates	Eukaryota	Metazoa	Chordata	Actinopteri	Carangiformes	Echeneidae	Echeneis	Echeneis naucrates
F07	nimA	94.32	55.56	nitroimidazole antibiotic	antibiotic inactivation	nitroimidazole reductase						Thunnus	Eukaryota	Metazoa	Chordata	Actinopteri	Scombriformes	Scombridae	Thunnus
F07	nimA	90.91	55	nitroimidazole antibiotic	antibiotic inactivation	nitroimidazole reductase						Lacrimispora saccharolytica	Bacteria		Firmicutes	Clostridia	Eubacteriales	Lachnospiraceae	Lacrimispora	Lacrimispora saccharolytica
F07	nimA	90.34	54.72	nitroimidazole antibiotic	antibiotic inactivation	nitroimidazole reductase						Flintibacter sp. KGMB00164	Bacteria		Firmicutes	Clostridia	Eubacteriales		Flintibacter	Flintibacter sp. KGMB00164
F07	nimA	91.48	54.04	nitroimidazole antibiotic	antibiotic inactivation	nitroimidazole reductase						unclassified
F07	nimG	101.22	60.12	nitroimidazole antibiotic	antibiotic inactivation	nitroimidazole reductase						Eukaryota	Eukaryota
F07	nimG	96.95	55.35	nitroimidazole antibiotic	antibiotic inactivation	nitroimidazole reductase						cellular organisms
F07	nimJ	102.42	56.89	nitroimidazole antibiotic	antibiotic inactivation	nitroimidazole reductase						Dysosmobacter sp. Marseille-Q4140	Bacteria		Firmicutes	Clostridia	Eubacteriales	Oscillospiraceae	Dysosmobacter	Dysosmobacter sp. Marseille-Q4140
F07	PmrF	100	99.07	peptide antibiotic	antibiotic target alteration	pmr phosphoethanolamine transferase						Escherichia coli	Bacteria		Proteobacteria	Gammaproteobacteria	Enterobacterales	Enterobacteriaceae	Escherichia	Escherichia coli
F07	qacG	97.2	49.04	disinfecting agents and antiseptics	antibiotic efflux	small multidrug resistance (SMR) antibiotic efflux pump						Tsukamurella tyrosinosolvens	Bacteria		Actinobacteria	Actinomycetia	Corynebacteriales	Tsukamurellaceae	Tsukamurella	Tsukamurella tyrosinosolvens
F07	qacG	100.93	48.11	disinfecting agents and antiseptics	antibiotic efflux	small multidrug resistance (SMR) antibiotic efflux pump						Tsukamurella tyrosinosolvens	Bacteria		Actinobacteria	Actinomycetia	Corynebacteriales	Tsukamurellaceae	Tsukamurella	Tsukamurella tyrosinosolvens
F07	qacG	100.93	47.17	disinfecting agents and antiseptics	antibiotic efflux	small multidrug resistance (SMR) antibiotic efflux pump						[Ruminococcus] torques L2-14	Bacteria		Firmicutes	Clostridia	Eubacteriales	Lachnospiraceae	Mediterraneibacter	[Ruminococcus] torques
F07	qacG	100.93	44.34	disinfecting agents and antiseptics	antibiotic efflux	small multidrug resistance (SMR) antibiotic efflux pump			plasmid.unclassified			Eukaryota	Eukaryota
F07	qacJ	100.93	48.15	disinfecting agents and antiseptics	antibiotic efflux	small multidrug resistance (SMR) antibiotic efflux pump						Limosilactobacillus reuteri TD1	Bacteria		Firmicutes	Bacilli	Lactobacillales	Lactobacillaceae	Limosilactobacillus	Limosilactobacillus reuteri
F07	rsmA	100	85.25	fluoroquinolone antibiotic; diaminopyrimidine antibiotic; phenicol antibiotic	antibiotic efflux	resistance-nodulation-cell division (RND) antibiotic efflux pump						Escherichia coli	Bacteria		Proteobacteria	Gammaproteobacteria	Enterobacterales	Enterobacteriaceae	Escherichia	Escherichia coli
F07	SAT-4	100	99.44	nucleoside antibiotic	antibiotic inactivation	streptothricin acetyltransferase (SAT)						[Clostridium] cf. saccharolyticum K10	Bacteria		Firmicutes	Clostridia	Eubacteriales	Lachnospiraceae	Lacrimispora	Lacrimispora saccharolytica
F07	TEM-163	92.66	100	monobactam; cephalosporin; penam; penem	antibiotic inactivation	TEM beta-lactamase			plasmid.Proteobacteria	IS26		Escherichia coli O157:H7	Bacteria		Proteobacteria	Gammaproteobacteria	Enterobacterales	Enterobacteriaceae	Escherichia	Escherichia coli
F07	tet(32)	100	95.93	tetracycline antibiotic	antibiotic target protection	tetracycline-resistant ribosomal protection protein						Flavonifractor plautii	Bacteria		Firmicutes	Clostridia	Eubacteriales	Oscillospiraceae	Flavonifractor	Flavonifractor plautii
F07	tet(32)	100	79.78	tetracycline antibiotic	antibiotic target protection	tetracycline-resistant ribosomal protection protein						uncultured Coprobacillus sp.	Bacteria		Firmicutes	Erysipelotrichia	Erysipelotrichales	Coprobacillaceae	Coprobacillus	uncultured Coprobacillus sp.
F07	tet(36)	141.25	31.15	tetracycline antibiotic	antibiotic target protection	tetracycline-resistant ribosomal protection protein						Lachnoclostridium phocaeense	Bacteria		Firmicutes	Clostridia	Eubacteriales	Lachnospiraceae	Lachnoclostridium	Lachnoclostridium phocaeense
F07	tet(44)	100	98.91	tetracycline antibiotic	antibiotic target protection	tetracycline-resistant ribosomal protection protein			plasmid.Firmicutes			Clostridium sp. C1	Bacteria		Firmicutes	Clostridia	Eubacteriales	Clostridiaceae	Clostridium	Clostridium sp. C1
F07	tet(B)	100	99.25	tetracycline antibiotic	antibiotic efflux	major facilitator superfamily (MFS) antibiotic efflux pump						Shigella flexneri	Bacteria		Proteobacteria	Gammaproteobacteria	Enterobacterales	Enterobacteriaceae	Shigella	Shigella flexneri
F07	tet(L)	100	99.78	tetracycline antibiotic	antibiotic efflux	major facilitator superfamily (MFS) antibiotic efflux pump			plasmid.Firmicutes			Enterococcus faecium DO	Bacteria		Firmicutes	Bacilli	Lactobacillales	Enterococcaceae	Enterococcus	Enterococcus faecium
F07	tet(M)	100	94.52	tetracycline antibiotic	antibiotic target protection	tetracycline-resistant ribosomal protection protein			plasmid.Firmicutes			Enterococcus faecium DO	Bacteria		Firmicutes	Bacilli	Lactobacillales	Enterococcaceae	Enterococcus	Enterococcus faecium
F07	tet(O)	100	99.37	tetracycline antibiotic	antibiotic target protection	tetracycline-resistant ribosomal protection protein			plasmid.unclassified			Clostridioides difficile	Bacteria		Firmicutes	Clostridia	Eubacteriales	Peptostreptococcaceae	Clostridioides	Clostridioides difficile
F07	tet(T)	143.47	32.6	tetracycline antibiotic	antibiotic target protection	tetracycline-resistant ribosomal protection protein						Lachnospiraceae bacterium KGMB03038	Bacteria		Firmicutes	Clostridia	Eubacteriales	Lachnospiraceae		Lachnospiraceae bacterium KGMB03038
F07	tet(T)	141.32	32.39	tetracycline antibiotic	antibiotic target protection	tetracycline-resistant ribosomal protection protein						[Ruminococcus] torques L2-14	Bacteria		Firmicutes	Clostridia	Eubacteriales	Lachnospiraceae	Mediterraneibacter	[Ruminococcus] torques
F07	tet(T)	138.86	31.86	tetracycline antibiotic	antibiotic target protection	tetracycline-resistant ribosomal protection protein						[Ruminococcus] torques L2-14	Bacteria		Firmicutes	Clostridia	Eubacteriales	Lachnospiraceae	Mediterraneibacter	[Ruminococcus] torques
F07	tet(W)	100	97.03	tetracycline antibiotic	antibiotic target protection	tetracycline-resistant ribosomal protection protein						Lactobacillus johnsonii FI9785	Bacteria		Firmicutes	Bacilli	Lactobacillales	Lactobacillaceae	Lactobacillus	Lactobacillus johnsonii
F07	tetB(P)	100	97.85	tetracycline antibiotic	antibiotic target protection	tetracycline-resistant ribosomal protection protein						Clostridium saccharoperbutylacetonicum N1-4(HMT)	Bacteria		Firmicutes	Clostridia	Eubacteriales	Clostridiaceae	Clostridium	Clostridium saccharoperbutylacetonicum
F07	tetR	99.52	100	tetracycline antibiotic	antibiotic target alteration; antibiotic efflux	major facilitator superfamily (MFS) antibiotic efflux pump						Shigella flexneri	Bacteria		Proteobacteria	Gammaproteobacteria	Enterobacterales	Enterobacteriaceae	Shigella	Shigella flexneri
F07	TolC	99.6	99.8	macrolide antibiotic; fluoroquinolone antibiotic; aminoglycoside antibiotic; carbapenem; cephalosporin; glycylcycline; cephamycin; penam; tetracycline antibiotic; peptide antibiotic; aminocoumarin antibiotic; rifamycin antibiotic; phenicol antibiotic; penem; disinfecting agents and antiseptics	antibiotic efflux	ATP-binding cassette (ABC) antibiotic efflux pump; major facilitator superfamily (MFS) antibiotic efflux pump; resistance-nodulation-cell division (RND) antibiotic efflux pump						Escherichia coli O55:H7	Bacteria		Proteobacteria	Gammaproteobacteria	Enterobacterales	Enterobacteriaceae	Escherichia	Escherichia coli
F07	ugd	97.94	99.21	peptide antibiotic	antibiotic target alteration	pmr phosphoethanolamine transferase						Escherichia coli	Bacteria		Proteobacteria	Gammaproteobacteria	Enterobacterales	Enterobacteriaceae	Escherichia	Escherichia coli
F07	vanC	100	99.42	glycopeptide antibiotic	antibiotic target alteration	glycopeptide resistance gene cluster; Van ligase						Enterococcus sp. M190262	Bacteria		Firmicutes	Bacilli	Lactobacillales	Enterococcaceae	Enterococcus	Enterococcus sp. M190262
F07	vanG	110.89	60.36	glycopeptide antibiotic	antibiotic target alteration	glycopeptide resistance gene cluster; Van ligase						Anaerostipes caccae L1-92	Bacteria		Firmicutes	Clostridia	Eubacteriales	Lachnospiraceae	Anaerostipes	Anaerostipes caccae
F07	vanG	99.71	56.98	glycopeptide antibiotic	antibiotic target alteration	glycopeptide resistance gene cluster; Van ligase						Escherichia coli	Bacteria		Proteobacteria	Gammaproteobacteria	Enterobacterales	Enterobacteriaceae	Escherichia	Escherichia coli
F07	vanG	103.15	56.77	glycopeptide antibiotic	antibiotic target alteration	glycopeptide resistance gene cluster; Van ligase						[Clostridium] cf. saccharolyticum K10	Bacteria		Firmicutes	Clostridia	Eubacteriales	Lachnospiraceae	Lacrimispora	Lacrimispora saccharolytica
F07	vanG	104.3	39.22	glycopeptide antibiotic	antibiotic target alteration	glycopeptide resistance gene cluster; Van ligase						cellular organisms
F07	vanH gene in vanD cluster	101.24	43.79	glycopeptide antibiotic	antibiotic target alteration	vanH; glycopeptide resistance gene cluster						Lachnoclostridium phocaeense	Bacteria		Firmicutes	Clostridia	Eubacteriales	Lachnospiraceae	Lachnoclostridium	Lachnoclostridium phocaeense
F07	vanH gene in vanF cluster	84.78	45.38	glycopeptide antibiotic	antibiotic target alteration	vanH; glycopeptide resistance gene cluster						cellular organisms
F07	vanH gene in vanF cluster	102.17	44.44	glycopeptide antibiotic	antibiotic target alteration	vanH; glycopeptide resistance gene cluster						Vibrio phage 1.216.O._10N.222.55.C12	Viruses	Heunggongvirae	Uroviricota	Caudoviricetes	Caudovirales	Siphoviridae		Vibrio phage 1.216.O._10N.222.55.C12
F07	vanH gene in vanO cluster	58.29	48.02	glycopeptide antibiotic	antibiotic target alteration	vanH; glycopeptide resistance gene cluster						Blautia sp. SC05B48	Bacteria		Firmicutes	Clostridia	Eubacteriales	Lachnospiraceae	Blautia	Blautia sp. SC05B48
F07	vanH gene in vanO cluster	66.57	46.35	glycopeptide antibiotic	antibiotic target alteration	vanH; glycopeptide resistance gene cluster						Lachnospiraceae bacterium KGMB03038	Bacteria		Firmicutes	Clostridia	Eubacteriales	Lachnospiraceae		Lachnospiraceae bacterium KGMB03038
F07	vanH gene in vanO cluster	93.43	44.52	glycopeptide antibiotic	antibiotic target alteration	vanH; glycopeptide resistance gene cluster						Clostridium pasteurianum	Bacteria		Firmicutes	Clostridia	Eubacteriales	Clostridiaceae	Clostridium	Clostridium pasteurianum
F07	vanH gene in vanO cluster	94.57	40.84	glycopeptide antibiotic	antibiotic target alteration	vanH; glycopeptide resistance gene cluster						unclassified
F07	vanH gene in vanO cluster	93.43	37.54	glycopeptide antibiotic	antibiotic target alteration	vanH; glycopeptide resistance gene cluster						unclassified
F07	vanH gene in vanO cluster	93.43	36.79	glycopeptide antibiotic	antibiotic target alteration	vanH; glycopeptide resistance gene cluster						Faecalitalea cylindroides T2-87	Bacteria		Firmicutes	Erysipelotrichia	Erysipelotrichales	Erysipelotrichaceae	Faecalitalea	Faecalitalea cylindroides
F07	vanR gene in vanC cluster	100	99.57	glycopeptide antibiotic	antibiotic target alteration	glycopeptide resistance gene cluster; vanR						Enterococcus sp. M190262	Bacteria		Firmicutes	Bacilli	Lactobacillales	Enterococcaceae	Enterococcus	Enterococcus sp. M190262
F07	vanS gene in vanC cluster	100	99.17	glycopeptide antibiotic	antibiotic target alteration	vanS; glycopeptide resistance gene cluster						Enterococcus sp. M190262	Bacteria		Firmicutes	Bacilli	Lactobacillales	Enterococcaceae	Enterococcus	Enterococcus sp. M190262
F07	vanT gene in vanC cluster	100	99	glycopeptide antibiotic	antibiotic target alteration	glycopeptide resistance gene cluster; vanT						Enterococcus sp. M190262	Bacteria		Firmicutes	Bacilli	Lactobacillales	Enterococcaceae	Enterococcus	Enterococcus sp. M190262
F07	vanT gene in vanG cluster	56.74	44.19	glycopeptide antibiotic	antibiotic target alteration	glycopeptide resistance gene cluster; vanT						Lachnoclostridium phocaeense	Bacteria		Firmicutes	Clostridia	Eubacteriales	Lachnospiraceae	Lachnoclostridium	Lachnoclostridium phocaeense
F07	vanT gene in vanG cluster	51.12	40.57	glycopeptide antibiotic	antibiotic target alteration	glycopeptide resistance gene cluster; vanT						Lachnoclostridium phocaeense	Bacteria		Firmicutes	Clostridia	Eubacteriales	Lachnospiraceae	Lachnoclostridium	Lachnoclostridium phocaeense
F07	vanT gene in vanG cluster	54.49	37.84	glycopeptide antibiotic	antibiotic target alteration	glycopeptide resistance gene cluster; vanT						[Ruminococcus] gnavus	Bacteria		Firmicutes	Clostridia	Eubacteriales	Lachnospiraceae	Mediterraneibacter	[Ruminococcus] gnavus
F07	vanT gene in vanG cluster	52.11	34.24	glycopeptide antibiotic	antibiotic target alteration	glycopeptide resistance gene cluster; vanT						[Clostridium] cf. saccharolyticum K10	Bacteria		Firmicutes	Clostridia	Eubacteriales	Lachnospiraceae	Lacrimispora	Lacrimispora saccharolytica
F07	vanT gene in vanG cluster	53.65	34.28	glycopeptide antibiotic	antibiotic target alteration	glycopeptide resistance gene cluster; vanT						Enterococcus faecalis D32	Bacteria		Firmicutes	Bacilli	Lactobacillales	Enterococcaceae	Enterococcus	Enterococcus faecalis
F07	vanT gene in vanG cluster	52.67	34.67	glycopeptide antibiotic	antibiotic target alteration	glycopeptide resistance gene cluster; vanT						Blautia argi	Bacteria		Firmicutes	Clostridia	Eubacteriales	Lachnospiraceae	Blautia	Blautia argi
F07	vanT gene in vanG cluster	54.07	34.4	glycopeptide antibiotic	antibiotic target alteration	glycopeptide resistance gene cluster; vanT						Limosilactobacillus reuteri TD1	Bacteria		Firmicutes	Bacilli	Lactobacillales	Lactobacillaceae	Limosilactobacillus	Limosilactobacillus reuteri
F07	vanT gene in vanG cluster	52.25	35.75	glycopeptide antibiotic	antibiotic target alteration	glycopeptide resistance gene cluster; vanT			plasmid.Firmicutes			Paeniclostridium sordellii	Bacteria		Firmicutes	Clostridia	Eubacteriales	Peptostreptococcaceae	Paeniclostridium	Paeniclostridium sordellii
F07	vanT gene in vanG cluster	52.53	32.35	glycopeptide antibiotic	antibiotic target alteration	glycopeptide resistance gene cluster; vanT						cellular organisms
F07	vanT gene in vanG cluster	53.79	33.16	glycopeptide antibiotic	antibiotic target alteration	glycopeptide resistance gene cluster; vanT						Limosilactobacillus vaginalis	Bacteria		Firmicutes	Bacilli	Lactobacillales	Lactobacillaceae	Limosilactobacillus	Limosilactobacillus vaginalis
F07	vanT gene in vanG cluster	33.71	47.3	glycopeptide antibiotic	antibiotic target alteration	glycopeptide resistance gene cluster; vanT						Lachnospiraceae	Bacteria		Firmicutes	Clostridia	Eubacteriales	Lachnospiraceae
F07	vanT gene in vanG cluster	52.11	35.25	glycopeptide antibiotic	antibiotic target alteration	glycopeptide resistance gene cluster; vanT			plasmid.unclassified			unclassified
F07	vanT gene in vanG cluster	31.74	44.89	glycopeptide antibiotic	antibiotic target alteration	glycopeptide resistance gene cluster; vanT						Ligilactobacillus salivarius str. Ren	Bacteria		Firmicutes	Bacilli	Lactobacillales	Lactobacillaceae	Ligilactobacillus	Ligilactobacillus salivarius
F07	vanT gene in vanG cluster	53.65	32.88	glycopeptide antibiotic	antibiotic target alteration	glycopeptide resistance gene cluster; vanT						Flavonifractor plautii	Bacteria		Firmicutes	Clostridia	Eubacteriales	Oscillospiraceae	Flavonifractor	Flavonifractor plautii
F07	vanT gene in vanG cluster	53.65	33.96	glycopeptide antibiotic	antibiotic target alteration	glycopeptide resistance gene cluster; vanT						[Ruminococcus] gnavus	Bacteria		Firmicutes	Clostridia	Eubacteriales	Lachnospiraceae	Mediterraneibacter	[Ruminococcus] gnavus
F07	vanT gene in vanG cluster	46.07	35.89	glycopeptide antibiotic	antibiotic target alteration	glycopeptide resistance gene cluster; vanT						Anaerostipes rhamnosivorans	Bacteria		Firmicutes	Clostridia	Eubacteriales	Lachnospiraceae	Anaerostipes	Anaerostipes rhamnosivorans
F07	vanT gene in vanG cluster	99.72	48.03	glycopeptide antibiotic	antibiotic target alteration	glycopeptide resistance gene cluster; vanT						Burkholderia gladioli	Bacteria		Proteobacteria	Betaproteobacteria	Burkholderiales	Burkholderiaceae	Burkholderia	Burkholderia gladioli
F07	vanW gene in vanI cluster	35.66	34.78	glycopeptide antibiotic	antibiotic target alteration	vanW; glycopeptide resistance gene cluster			plasmid.Spirochaetes			unclassified
F07	vanW gene in vanI cluster	45.04	40.29	glycopeptide antibiotic	antibiotic target alteration	vanW; glycopeptide resistance gene cluster			plasmid.unclassified			Clostridium carboxidivorans P7	Bacteria		Firmicutes	Clostridia	Eubacteriales	Clostridiaceae	Clostridium	Clostridium carboxidivorans
F07	vanW gene in vanI cluster	30.29	32.43	glycopeptide antibiotic	antibiotic target alteration	vanW; glycopeptide resistance gene cluster			plasmid.unclassified			unclassified
F07	vanW gene in vanI cluster	37.27	41.54	glycopeptide antibiotic	antibiotic target alteration	vanW; glycopeptide resistance gene cluster						unclassified
F07	vanW gene in vanI cluster	37.27	38.71	glycopeptide antibiotic	antibiotic target alteration	vanW; glycopeptide resistance gene cluster			plasmid.unclassified			Clostridium perfringens	Bacteria		Firmicutes	Clostridia	Eubacteriales	Clostridiaceae	Clostridium	Clostridium perfringens
F07	vanW gene in vanI cluster	38.87	41.11	glycopeptide antibiotic	antibiotic target alteration	vanW; glycopeptide resistance gene cluster			plasmid.unclassified			cellular organisms
F07	vanW gene in vanI cluster	50.4	33.77	glycopeptide antibiotic	antibiotic target alteration	vanW; glycopeptide resistance gene cluster			plasmid.unclassified			[Eubacterium] rectale	Bacteria		Firmicutes	Clostridia	Eubacteriales	Lachnospiraceae		[Eubacterium] rectale
F07	vanW gene in vanI cluster	30.56	30.93	glycopeptide antibiotic	antibiotic target alteration	vanW; glycopeptide resistance gene cluster			plasmid.Firmicutes			cellular organisms
F07	vanW gene in vanI cluster	43.16	40	glycopeptide antibiotic	antibiotic target alteration	vanW; glycopeptide resistance gene cluster						Ennominae
F07	vanW gene in vanI cluster	47.18	38.81	glycopeptide antibiotic	antibiotic target alteration	vanW; glycopeptide resistance gene cluster			plasmid.Firmicutes			Opisthokonta
F07	vanW gene in vanI cluster	48.53	43.71	glycopeptide antibiotic	antibiotic target alteration	vanW; glycopeptide resistance gene cluster						Bacteria	Bacteria
F07	vanW gene in vanI cluster	44.5	30.43	glycopeptide antibiotic	antibiotic target alteration	vanW; glycopeptide resistance gene cluster						Leptolyngbya sp. O-77	Bacteria		Cyanobacteria		Pseudanabaenales	Leptolyngbyaceae	Leptolyngbya	Leptolyngbya sp. O-77
F07	vanW gene in vanI cluster	29.49	40.38	glycopeptide antibiotic	antibiotic target alteration	vanW; glycopeptide resistance gene cluster			plasmid.unclassified			Protostomia
F07	vanW gene in vanI cluster	34.85	39.52	glycopeptide antibiotic	antibiotic target alteration	vanW; glycopeptide resistance gene cluster						unclassified Lachnospiraceae
F07	vanW gene in vanI cluster	33.24	33.33	glycopeptide antibiotic	antibiotic target alteration	vanW; glycopeptide resistance gene cluster			plasmid.Proteobacteria			root
F07	vanW gene in vanI cluster	99.73	39.72	glycopeptide antibiotic	antibiotic target alteration	vanW; glycopeptide resistance gene cluster						Blautia pseudococcoides	Bacteria		Firmicutes	Clostridia	Eubacteriales	Lachnospiraceae	Blautia	Blautia pseudococcoides
F07	vanW gene in vanI cluster	67.56	36.54	glycopeptide antibiotic	antibiotic target alteration	vanW; glycopeptide resistance gene cluster						cellular organisms
F07	vanW gene in vanI cluster	142.36	33.95	glycopeptide antibiotic	antibiotic target alteration	vanW; glycopeptide resistance gene cluster						[Clostridium] scindens	Bacteria		Firmicutes	Clostridia	Eubacteriales	Lachnospiraceae	Lachnoclostridium	[Clostridium] scindens
F07	vanW gene in vanI cluster	76.14	33.53	glycopeptide antibiotic	antibiotic target alteration	vanW; glycopeptide resistance gene cluster			plasmid.Firmicutes			Oreochromis aureus	Eukaryota	Metazoa	Chordata	Actinopteri	Cichliformes	Cichlidae	Oreochromis	Oreochromis aureus
F07	vanW gene in vanI cluster	117.43	31.44	glycopeptide antibiotic	antibiotic target alteration	vanW; glycopeptide resistance gene cluster			plasmid.unclassified			Paraclostridium bifermentans	Bacteria		Firmicutes	Clostridia	Eubacteriales	Clostridiaceae	Paraclostridium	Paraclostridium bifermentans
F07	vanW gene in vanI cluster	91.69	30.89	glycopeptide antibiotic	antibiotic target alteration	vanW; glycopeptide resistance gene cluster						unclassified
F07	vanW gene in vanI cluster	135.39	27.06	glycopeptide antibiotic	antibiotic target alteration	vanW; glycopeptide resistance gene cluster			plasmid.Proteobacteria			Ennomos fuscantarius	Eukaryota	Metazoa	Arthropoda	Insecta	Lepidoptera	Geometridae	Ennomos	Ennomos fuscantarius
F07	vanXY gene in vanC cluster	100	100	glycopeptide antibiotic	antibiotic target alteration	glycopeptide resistance gene cluster; vanXY						Enterococcus sp. M190262	Bacteria		Firmicutes	Bacilli	Lactobacillales	Enterococcaceae	Enterococcus	Enterococcus sp. M190262
F07	vanXY gene in vanG cluster	61.02	52.08	glycopeptide antibiotic	antibiotic target alteration	glycopeptide resistance gene cluster; vanXY						Pusillimonas faecalis	Bacteria		Firmicutes	Clostridia	Eubacteriales	Oscillospiraceae	Pusillimonas (ex Kitahara et al. 2021)	Pusillimonas faecalis
F07	vanXY gene in vanG cluster	76.77	45.92	glycopeptide antibiotic	antibiotic target alteration	glycopeptide resistance gene cluster; vanXY						[Clostridium] cf. saccharolyticum K10	Bacteria		Firmicutes	Clostridia	Eubacteriales	Lachnospiraceae	Lacrimispora	Lacrimispora saccharolytica
F07	vanY gene in vanA cluster	23.43	59.32	glycopeptide antibiotic	antibiotic target alteration	vanY; glycopeptide resistance gene cluster						Lachnoclostridium phocaeense	Bacteria		Firmicutes	Clostridia	Eubacteriales	Lachnospiraceae	Lachnoclostridium	Lachnoclostridium phocaeense
F07	vanY gene in vanA cluster	31.68	50	glycopeptide antibiotic	antibiotic target alteration	vanY; glycopeptide resistance gene cluster			plasmid.unclassified			Clostridium sp. C1	Bacteria		Firmicutes	Clostridia	Eubacteriales	Clostridiaceae	Clostridium	Clostridium sp. C1
F07	vanY gene in vanA cluster	26.73	48.72	glycopeptide antibiotic	antibiotic target alteration	vanY; glycopeptide resistance gene cluster			plasmid.Proteobacteria			Clostridioides difficile	Bacteria		Firmicutes	Clostridia	Eubacteriales	Peptostreptococcaceae	Clostridioides	Clostridioides difficile
F07	vanY gene in vanA cluster	30.69	46.59	glycopeptide antibiotic	antibiotic target alteration	vanY; glycopeptide resistance gene cluster			plasmid.Firmicutes			Pseudomonas sp. Leaf58	Bacteria		Proteobacteria	Gammaproteobacteria	Pseudomonadales	Pseudomonadaceae	Pseudomonas	Pseudomonas sp. Leaf58
F07	vanY gene in vanB cluster	47.76	34.33	glycopeptide antibiotic	antibiotic target alteration	vanY; glycopeptide resistance gene cluster						Massilistercora timonensis	Bacteria		Firmicutes	Clostridia	Eubacteriales		Massilistercora	Massilistercora timonensis
F07	vanY gene in vanB cluster	50.37	46.15	glycopeptide antibiotic	antibiotic target alteration	vanY; glycopeptide resistance gene cluster						Enterococcus faecalis	Bacteria		Firmicutes	Bacilli	Lactobacillales	Enterococcaceae	Enterococcus	Enterococcus faecalis
F07	vanY gene in vanB cluster	51.87	38.33	glycopeptide antibiotic	antibiotic target alteration	vanY; glycopeptide resistance gene cluster			plasmid.Proteobacteria			Timema	Eukaryota	Metazoa	Arthropoda	Insecta	Phasmatodea	Timematidae	Timema
F07	vanY gene in vanB cluster	16.79	71.43	glycopeptide antibiotic	antibiotic target alteration	vanY; glycopeptide resistance gene cluster						Faecalicatena sp. Marseille-Q4148	Bacteria		Firmicutes	Clostridia	Eubacteriales	Lachnospiraceae	Faecalicatena	Faecalicatena sp. Marseille-Q4148
F07	vanY gene in vanB cluster	51.49	39.42	glycopeptide antibiotic	antibiotic target alteration	vanY; glycopeptide resistance gene cluster						[Ruminococcus] torques L2-14	Bacteria		Firmicutes	Clostridia	Eubacteriales	Lachnospiraceae	Mediterraneibacter	[Ruminococcus] torques
F07	vanY gene in vanB cluster	18.28	63.83	glycopeptide antibiotic	antibiotic target alteration	vanY; glycopeptide resistance gene cluster						Faecalicatena sp. Marseille-Q4148	Bacteria		Firmicutes	Clostridia	Eubacteriales	Lachnospiraceae	Faecalicatena	Faecalicatena sp. Marseille-Q4148
F07	vanY gene in vanB cluster	67.91	60.58	glycopeptide antibiotic	antibiotic target alteration	vanY; glycopeptide resistance gene cluster						Enterococcus hirae ATCC 9790	Bacteria		Firmicutes	Bacilli	Lactobacillales	Enterococcaceae	Enterococcus	Enterococcus hirae
F07	vanY gene in vanB cluster	88.06	51.5	glycopeptide antibiotic	antibiotic target alteration	vanY; glycopeptide resistance gene cluster						unclassified
F07	vanY gene in vanB cluster	91.04	47.85	glycopeptide antibiotic	antibiotic target alteration	vanY; glycopeptide resistance gene cluster						Eukaryota	Eukaryota
F07	vanY gene in vanB cluster	153.36	44.71	glycopeptide antibiotic	antibiotic target alteration	vanY; glycopeptide resistance gene cluster						unclassified
F07	vanY gene in vanB cluster	98.51	43.46	glycopeptide antibiotic	antibiotic target alteration	vanY; glycopeptide resistance gene cluster						Blautia producta	Bacteria		Firmicutes	Clostridia	Eubacteriales	Lachnospiraceae	Blautia	Blautia producta
F07	vanY gene in vanB cluster	98.88	41.08	glycopeptide antibiotic	antibiotic target alteration	vanY; glycopeptide resistance gene cluster						unclassified
F07	vanY gene in vanB cluster	100.75	40.96	glycopeptide antibiotic	antibiotic target alteration	vanY; glycopeptide resistance gene cluster						Clostridium perfringens	Bacteria		Firmicutes	Clostridia	Eubacteriales	Clostridiaceae	Clostridium	Clostridium perfringens
F07	vanY gene in vanB cluster	102.99	40.69	glycopeptide antibiotic	antibiotic target alteration	vanY; glycopeptide resistance gene cluster			plasmid.unclassified			Clostridium perfringens	Bacteria		Firmicutes	Clostridia	Eubacteriales	Clostridiaceae	Clostridium	Clostridium perfringens
F07	vanY gene in vanB cluster	99.63	39.13	glycopeptide antibiotic	antibiotic target alteration	vanY; glycopeptide resistance gene cluster						Bilateria
F07	vanY gene in vanB cluster	81.72	37.67	glycopeptide antibiotic	antibiotic target alteration	vanY; glycopeptide resistance gene cluster						[Ruminococcus] gnavus	Bacteria		Firmicutes	Clostridia	Eubacteriales	Lachnospiraceae	Mediterraneibacter	[Ruminococcus] gnavus
F07	vanY gene in vanB cluster	99.63	36.13	glycopeptide antibiotic	antibiotic target alteration	vanY; glycopeptide resistance gene cluster						Lachnoclostridium phocaeense	Bacteria		Firmicutes	Clostridia	Eubacteriales	Lachnospiraceae	Lachnoclostridium	Lachnoclostridium phocaeense
F07	vanY gene in vanB cluster	68.28	35.07	glycopeptide antibiotic	antibiotic target alteration	vanY; glycopeptide resistance gene cluster						Medioppia subpectinata	Eukaryota	Metazoa	Arthropoda	Arachnida	Sarcoptiformes	Oppiidae	Medioppia	Medioppia subpectinata
F07	vanY gene in vanB cluster	102.24	34.9	glycopeptide antibiotic	antibiotic target alteration	vanY; glycopeptide resistance gene cluster						Enterococcus faecium	Bacteria		Firmicutes	Bacilli	Lactobacillales	Enterococcaceae	Enterococcus	Enterococcus faecium
F07	vanY gene in vanB cluster	154.85	34.41	glycopeptide antibiotic	antibiotic target alteration	vanY; glycopeptide resistance gene cluster						Listeria sp. PSOL-1	Bacteria		Firmicutes	Bacilli	Bacillales	Listeriaceae	Listeria	Listeria sp. PSOL-1
F07	vanY gene in vanF cluster	26.28	46.05	glycopeptide antibiotic	antibiotic target alteration	vanY; glycopeptide resistance gene cluster						Bacteria	Bacteria
F07	vanY gene in vanG cluster	19.71	70.59	glycopeptide antibiotic	antibiotic target alteration	vanY; glycopeptide resistance gene cluster						cellular organisms
F07	vanY gene in vanG cluster	93.91	34.55	glycopeptide antibiotic	antibiotic target alteration	vanY; glycopeptide resistance gene cluster						Enterococcus sp. M190262	Bacteria		Firmicutes	Bacilli	Lactobacillales	Enterococcaceae	Enterococcus	Enterococcus sp. M190262
F07	vanY gene in vanG cluster	114.7	33.33	glycopeptide antibiotic	antibiotic target alteration	vanY; glycopeptide resistance gene cluster					ssDNA	Bilateria
F07	vanY gene in vanM cluster	43.78	42.05	glycopeptide antibiotic	antibiotic target alteration	vanY; glycopeptide resistance gene cluster						[Ruminococcus] gnavus ATCC 29149	Bacteria		Firmicutes	Clostridia	Eubacteriales	Lachnospiraceae	Mediterraneibacter	[Ruminococcus] gnavus
F07	vanY gene in vanM cluster	78.11	42.48	glycopeptide antibiotic	antibiotic target alteration	vanY; glycopeptide resistance gene cluster						Streptomyces sp. Mg1	Bacteria		Actinobacteria	Actinomycetia	Streptomycetales	Streptomycetaceae	Streptomyces	Streptomyces sp. Mg1
F07	vanY gene in vanM cluster	94.85	36.23	glycopeptide antibiotic	antibiotic target alteration	vanY; glycopeptide resistance gene cluster			plasmid.Firmicutes			cellular organisms
F07	YojI	100	99.09	peptide antibiotic	antibiotic efflux	ATP-binding cassette (ABC) antibiotic efflux pump						Escherichia coli	Bacteria		Proteobacteria	Gammaproteobacteria	Enterobacterales	Enterobacteriaceae	Escherichia	Escherichia coli
F08	AAC(6')-Iid	98.9	83.71	aminoglycoside antibiotic	antibiotic inactivation	AAC(6')						Enterococcus villorum ATCC 700913	Bacteria		Firmicutes	Bacilli	Lactobacillales	Enterococcaceae	Enterococcus	Enterococcus villorum
F08	acrD	100	99.9	aminoglycoside antibiotic	antibiotic efflux	resistance-nodulation-cell division (RND) antibiotic efflux pump						Escherichia coli	Bacteria		Proteobacteria	Gammaproteobacteria	Enterobacterales	Enterobacteriaceae	Escherichia	Escherichia coli
F08	AcrE	100	99.74	fluoroquinolone antibiotic; cephalosporin; cephamycin; penam	antibiotic efflux	resistance-nodulation-cell division (RND) antibiotic efflux pump						Escherichia coli	Bacteria		Proteobacteria	Gammaproteobacteria	Enterobacterales	Enterobacteriaceae	Escherichia	Escherichia coli
F08	AcrF	100	99.52	fluoroquinolone antibiotic; cephalosporin; cephamycin; penam	antibiotic efflux	resistance-nodulation-cell division (RND) antibiotic efflux pump						Escherichia coli	Bacteria		Proteobacteria	Gammaproteobacteria	Enterobacterales	Enterobacteriaceae	Escherichia	Escherichia coli
F08	AcrS	100	99.55	fluoroquinolone antibiotic; cephalosporin; glycylcycline; cephamycin; penam; tetracycline antibiotic; rifamycin antibiotic; phenicol antibiotic; disinfecting agents and antiseptics	antibiotic efflux	resistance-nodulation-cell division (RND) antibiotic efflux pump						Escherichia coli	Bacteria		Proteobacteria	Gammaproteobacteria	Enterobacterales	Enterobacteriaceae	Escherichia	Escherichia coli
F08	bacA	100	99.63	peptide antibiotic	antibiotic target alteration	undecaprenyl pyrophosphate related proteins						Escherichia coli	Bacteria		Proteobacteria	Gammaproteobacteria	Enterobacterales	Enterobacteriaceae	Escherichia	Escherichia coli
F08	baeR	100	98.75	aminoglycoside antibiotic; aminocoumarin antibiotic	antibiotic efflux	resistance-nodulation-cell division (RND) antibiotic efflux pump						Escherichia coli	Bacteria		Proteobacteria	Gammaproteobacteria	Enterobacterales	Enterobacteriaceae	Escherichia	Escherichia coli
F08	baeS	100	100	aminoglycoside antibiotic; aminocoumarin antibiotic	antibiotic efflux	resistance-nodulation-cell division (RND) antibiotic efflux pump						Escherichia coli	Bacteria		Proteobacteria	Gammaproteobacteria	Enterobacterales	Enterobacteriaceae	Escherichia	Escherichia coli
F08	cpxA	100	100	aminoglycoside antibiotic; aminocoumarin antibiotic	antibiotic efflux	resistance-nodulation-cell division (RND) antibiotic efflux pump						Escherichia coli	Bacteria		Proteobacteria	Gammaproteobacteria	Enterobacterales	Enterobacteriaceae	Escherichia	Escherichia coli
F08	CRP	100	99.52	macrolide antibiotic; fluoroquinolone antibiotic; penam	antibiotic efflux	resistance-nodulation-cell division (RND) antibiotic efflux pump						Escherichia coli	Bacteria		Proteobacteria	Gammaproteobacteria	Enterobacterales	Enterobacteriaceae	Escherichia	Escherichia coli
F08	dfrE	100	98.78	diaminopyrimidine antibiotic	antibiotic target replacement	trimethoprim resistant dihydrofolate reductase dfr						Enterococcus faecalis	Bacteria		Firmicutes	Bacilli	Lactobacillales	Enterococcaceae	Enterococcus	Enterococcus faecalis
F08	dfrG	100	100	diaminopyrimidine antibiotic	antibiotic target replacement	trimethoprim resistant dihydrofolate reductase dfr			plasmid.Firmicutes			Enterococcus faecium	Bacteria		Firmicutes	Bacilli	Lactobacillales	Enterococcaceae	Enterococcus	Enterococcus faecium
F08	EC-14	102.92	98.14	cephalosporin	antibiotic inactivation	EC beta-lactamase						Escherichia coli	Bacteria		Proteobacteria	Gammaproteobacteria	Enterobacterales	Enterobacteriaceae	Escherichia	Escherichia coli
F08	efrA	100	99.48	macrolide antibiotic; fluoroquinolone antibiotic; rifamycin antibiotic	antibiotic efflux	ATP-binding cassette (ABC) antibiotic efflux pump						Enterococcus faecalis	Bacteria		Firmicutes	Bacilli	Lactobacillales	Enterococcaceae	Enterococcus	Enterococcus faecalis
F08	efrA	100.17	83.68	macrolide antibiotic; fluoroquinolone antibiotic; rifamycin antibiotic	antibiotic efflux	ATP-binding cassette (ABC) antibiotic efflux pump				Tn6260		Enterococcus hirae ATCC 9790	Bacteria		Firmicutes	Bacilli	Lactobacillales	Enterococcaceae	Enterococcus	Enterococcus hirae
F08	emeA	97.71	97.71	disinfecting agents and antiseptics	antibiotic efflux	multidrug and toxic compound extrusion (MATE) transporter						Enterococcus faecalis	Bacteria		Firmicutes	Bacilli	Lactobacillales	Enterococcaceae	Enterococcus	Enterococcus faecalis
F08	emrA	100	99.74	fluoroquinolone antibiotic	antibiotic efflux	major facilitator superfamily (MFS) antibiotic efflux pump						Escherichia coli	Bacteria		Proteobacteria	Gammaproteobacteria	Enterobacterales	Enterobacteriaceae	Escherichia	Escherichia coli
F08	emrK	110.26	99.72	tetracycline antibiotic	antibiotic efflux	major facilitator superfamily (MFS) antibiotic efflux pump						Escherichia coli	Bacteria		Proteobacteria	Gammaproteobacteria	Enterobacterales	Enterobacteriaceae	Escherichia	Escherichia coli
F08	emrR	100	100	fluoroquinolone antibiotic	antibiotic efflux	major facilitator superfamily (MFS) antibiotic efflux pump						Escherichia coli	Bacteria		Proteobacteria	Gammaproteobacteria	Enterobacterales	Enterobacteriaceae	Escherichia	Escherichia coli
F08	emrY	100	99.61	tetracycline antibiotic	antibiotic efflux	major facilitator superfamily (MFS) antibiotic efflux pump						Escherichia coli	Bacteria		Proteobacteria	Gammaproteobacteria	Enterobacterales	Enterobacteriaceae	Escherichia	Escherichia coli
F08	eptA	101.83	99.63	peptide antibiotic	antibiotic target alteration	pmr phosphoethanolamine transferase						Escherichia coli	Bacteria		Proteobacteria	Gammaproteobacteria	Enterobacterales	Enterobacteriaceae	Escherichia	Escherichia coli
F08	ErmB	98.79	97.96	macrolide antibiotic; lincosamide antibiotic; streptogramin antibiotic; streptogramin A antibiotic; streptogramin B antibiotic	antibiotic target alteration	Erm 23S ribosomal RNA methyltransferase			plasmid.Firmicutes			Enterococcus sp. FDAARGOS_553	Bacteria		Firmicutes	Bacilli	Lactobacillales	Enterococcaceae	Enterococcus	Enterococcus sp. FDAARGOS_553
F08	Escherichia coli acrA	100	100	fluoroquinolone antibiotic; cephalosporin; glycylcycline; penam; tetracycline antibiotic; rifamycin antibiotic; phenicol antibiotic; disinfecting agents and antiseptics	antibiotic efflux	resistance-nodulation-cell division (RND) antibiotic efflux pump						Escherichia coli	Bacteria		Proteobacteria	Gammaproteobacteria	Enterobacterales	Enterobacteriaceae	Escherichia	Escherichia coli
F08	Escherichia coli AcrAB-TolC with AcrR mutation conferring resistance to ciprofloxacin, tetracycline, and ceftazidime	100	100	fluoroquinolone antibiotic; cephalosporin; glycylcycline; penam; tetracycline antibiotic; rifamycin antibiotic; phenicol antibiotic; disinfecting agents and antiseptics	antibiotic target alteration; antibiotic efflux	resistance-nodulation-cell division (RND) antibiotic efflux pump						Escherichia coli	Bacteria		Proteobacteria	Gammaproteobacteria	Enterobacterales	Enterobacteriaceae	Escherichia	Escherichia coli
F08	Escherichia coli AcrAB-TolC with MarR mutations conferring resistance to ciprofloxacin and tetracycline	100	98.61	fluoroquinolone antibiotic; cephalosporin; glycylcycline; penam; tetracycline antibiotic; rifamycin antibiotic; phenicol antibiotic; disinfecting agents and antiseptics	antibiotic target alteration; antibiotic efflux	resistance-nodulation-cell division (RND) antibiotic efflux pump						Enterobacteriaceae	Bacteria		Proteobacteria	Gammaproteobacteria	Enterobacterales	Enterobacteriaceae
F08	Escherichia coli EF-Tu mutants conferring resistance to Pulvomycin	85.33	100	elfamycin antibiotic	antibiotic target alteration	elfamycin resistant EF-Tu						Escherichia coli	Bacteria		Proteobacteria	Gammaproteobacteria	Enterobacterales	Enterobacteriaceae	Escherichia	Escherichia coli
F08	Escherichia coli mdfA	100	96.34	tetracycline antibiotic; disinfecting agents and antiseptics	antibiotic efflux	major facilitator superfamily (MFS) antibiotic efflux pump						Escherichia coli	Bacteria		Proteobacteria	Gammaproteobacteria	Enterobacterales	Enterobacteriaceae	Escherichia	Escherichia coli
F08	Escherichia coli soxR with mutation conferring antibiotic resistance	100	100	fluoroquinolone antibiotic; cephalosporin; glycylcycline; penam; tetracycline antibiotic; rifamycin antibiotic; phenicol antibiotic; disinfecting agents and antiseptics	antibiotic target alteration; antibiotic efflux	ATP-binding cassette (ABC) antibiotic efflux pump; major facilitator superfamily (MFS) antibiotic efflux pump; resistance-nodulation-cell division (RND) antibiotic efflux pump						Escherichia coli	Bacteria		Proteobacteria	Gammaproteobacteria	Enterobacterales	Enterobacteriaceae	Escherichia	Escherichia coli
F08	Escherichia coli soxS with mutation conferring antibiotic resistance	100	100	fluoroquinolone antibiotic; monobactam; carbapenem; cephalosporin; glycylcycline; cephamycin; penam; tetracycline antibiotic; rifamycin antibiotic; phenicol antibiotic; penem; disinfecting agents and antiseptics	antibiotic target alteration; antibiotic efflux; reduced permeability to antibiotic	ATP-binding cassette (ABC) antibiotic efflux pump; major facilitator superfamily (MFS) antibiotic efflux pump; resistance-nodulation-cell division (RND) antibiotic efflux pump; General Bacterial Porin with reduced permeability to beta-lactams						Escherichia coli	Bacteria		Proteobacteria	Gammaproteobacteria	Enterobacterales	Enterobacteriaceae	Escherichia	Escherichia coli
F08	evgA	100	100	macrolide antibiotic; fluoroquinolone antibiotic; penam; tetracycline antibiotic	antibiotic efflux	major facilitator superfamily (MFS) antibiotic efflux pump; resistance-nodulation-cell division (RND) antibiotic efflux pump						Escherichia coli	Bacteria		Proteobacteria	Gammaproteobacteria	Enterobacterales	Enterobacteriaceae	Escherichia	Escherichia coli
F08	fosA5	94.96	98.48	phosphonic acid antibiotic	antibiotic inactivation	fosfomycin thiol transferase			plasmid.Proteobacteria			Klebsiella pneumoniae	Bacteria		Proteobacteria	Gammaproteobacteria	Enterobacterales	Enterobacteriaceae	Klebsiella	Klebsiella pneumoniae
F08	gadX	100	98.54	macrolide antibiotic; fluoroquinolone antibiotic; penam	antibiotic efflux	resistance-nodulation-cell division (RND) antibiotic efflux pump						Escherichia coli	Bacteria		Proteobacteria	Gammaproteobacteria	Enterobacterales	Enterobacteriaceae	Escherichia	Escherichia coli
F08	Haemophilus influenzae PBP3 conferring resistance to beta-lactam antibiotics	96.39	53.11	cephalosporin; cephamycin; penam	antibiotic target alteration	Penicillin-binding protein mutations conferring resistance to beta-lactam antibiotics						Escherichia coli	Bacteria		Proteobacteria	Gammaproteobacteria	Enterobacterales	Enterobacteriaceae	Escherichia	Escherichia coli
F08	H-NS	100	100	macrolide antibiotic; fluoroquinolone antibiotic; cephalosporin; cephamycin; penam; tetracycline antibiotic	antibiotic efflux	major facilitator superfamily (MFS) antibiotic efflux pump; resistance-nodulation-cell division (RND) antibiotic efflux pump						Escherichia coli	Bacteria		Proteobacteria	Gammaproteobacteria	Enterobacterales	Enterobacteriaceae	Escherichia	Escherichia coli
F08	kdpE	91.11	99.02	aminoglycoside antibiotic	antibiotic efflux	kdpDE						Escherichia coli	Bacteria		Proteobacteria	Gammaproteobacteria	Enterobacterales	Enterobacteriaceae	Escherichia	Escherichia coli
F08	Klebsiella pneumoniae KpnF	100	84.4	macrolide antibiotic; aminoglycoside antibiotic; cephalosporin; tetracycline antibiotic; peptide antibiotic; rifamycin antibiotic; disinfecting agents and antiseptics	antibiotic efflux	major facilitator superfamily (MFS) antibiotic efflux pump						Escherichia coli	Bacteria		Proteobacteria	Gammaproteobacteria	Enterobacterales	Enterobacteriaceae	Escherichia	Escherichia coli
F08	lnuC	100	97.56	lincosamide antibiotic	antibiotic inactivation	lincosamide nucleotidyltransferase (LNU)				MTnSag1		Lactobacillus johnsonii N6.2	Bacteria		Firmicutes	Bacilli	Lactobacillales	Lactobacillaceae	Lactobacillus	Lactobacillus johnsonii
F08	lnuG	97.38	97.69	lincosamide antibiotic	antibiotic inactivation	lincosamide nucleotidyltransferase (LNU)				Tn6260		Enterococcus hirae ATCC 9790	Bacteria		Firmicutes	Bacilli	Lactobacillales	Enterococcaceae	Enterococcus	Enterococcus hirae
F08	LnuP	100	100	lincosamide antibiotic	antibiotic inactivation	lincosamide nucleotidyltransferase (LNU)			plasmid.Firmicutes			Campylobacter jejuni	Bacteria		Proteobacteria	Epsilonproteobacteria	Campylobacterales	Campylobacteraceae	Campylobacter	Campylobacter jejuni
F08	lsaA	100	99.4	lincosamide antibiotic; streptogramin antibiotic; streptogramin A antibiotic; streptogramin B antibiotic; pleuromutilin antibiotic	antibiotic target protection	lsa-type ABC-F protein						Enterococcus faecalis D32	Bacteria		Firmicutes	Bacilli	Lactobacillales	Enterococcaceae	Enterococcus	Enterococcus faecalis
F08	marA	100	100	fluoroquinolone antibiotic; monobactam; carbapenem; cephalosporin; glycylcycline; cephamycin; penam; tetracycline antibiotic; rifamycin antibiotic; phenicol antibiotic; penem; disinfecting agents and antiseptics	antibiotic efflux; reduced permeability to antibiotic	resistance-nodulation-cell division (RND) antibiotic efflux pump; General Bacterial Porin with reduced permeability to beta-lactams						Enterobacteriaceae	Bacteria		Proteobacteria	Gammaproteobacteria	Enterobacterales	Enterobacteriaceae
F08	mdtB	100	99.71	aminocoumarin antibiotic	antibiotic efflux	resistance-nodulation-cell division (RND) antibiotic efflux pump						Escherichia coli	Bacteria		Proteobacteria	Gammaproteobacteria	Enterobacterales	Enterobacteriaceae	Escherichia	Escherichia coli
F08	mdtE	100	100	macrolide antibiotic; fluoroquinolone antibiotic; penam	antibiotic efflux	resistance-nodulation-cell division (RND) antibiotic efflux pump						Escherichia coli	Bacteria		Proteobacteria	Gammaproteobacteria	Enterobacterales	Enterobacteriaceae	Escherichia	Escherichia coli
F08	mdtF	100	99.81	macrolide antibiotic; fluoroquinolone antibiotic; penam	antibiotic efflux	resistance-nodulation-cell division (RND) antibiotic efflux pump						Escherichia coli	Bacteria		Proteobacteria	Gammaproteobacteria	Enterobacterales	Enterobacteriaceae	Escherichia	Escherichia coli
F08	mdtG	100	100	phosphonic acid antibiotic	antibiotic efflux	major facilitator superfamily (MFS) antibiotic efflux pump						Escherichia coli	Bacteria		Proteobacteria	Gammaproteobacteria	Enterobacterales	Enterobacteriaceae	Escherichia	Escherichia coli
F08	mdtH	100	99.75	fluoroquinolone antibiotic	antibiotic efflux	major facilitator superfamily (MFS) antibiotic efflux pump						Escherichia coli	Bacteria		Proteobacteria	Gammaproteobacteria	Enterobacterales	Enterobacteriaceae	Escherichia	Escherichia coli
F08	mdtM	91.71	97.87	fluoroquinolone antibiotic; lincosamide antibiotic; nucleoside antibiotic; phenicol antibiotic; disinfecting agents and antiseptics	antibiotic efflux	major facilitator superfamily (MFS) antibiotic efflux pump			plasmid.Proteobacteria			Escherichia coli	Bacteria		Proteobacteria	Gammaproteobacteria	Enterobacterales	Enterobacteriaceae	Escherichia	Escherichia coli
F08	mdtN	100	99.13	nucleoside antibiotic; disinfecting agents and antiseptics	antibiotic efflux	major facilitator superfamily (MFS) antibiotic efflux pump						Escherichia coli	Bacteria		Proteobacteria	Gammaproteobacteria	Enterobacterales	Enterobacteriaceae	Escherichia	Escherichia coli
F08	mdtO	100	99.12	nucleoside antibiotic; disinfecting agents and antiseptics	antibiotic efflux	major facilitator superfamily (MFS) antibiotic efflux pump						Escherichia coli	Bacteria		Proteobacteria	Gammaproteobacteria	Enterobacterales	Enterobacteriaceae	Escherichia	Escherichia coli
F08	mdtP	100	98.16	nucleoside antibiotic; disinfecting agents and antiseptics	antibiotic efflux	major facilitator superfamily (MFS) antibiotic efflux pump						Escherichia coli	Bacteria		Proteobacteria	Gammaproteobacteria	Enterobacterales	Enterobacteriaceae	Escherichia	Escherichia coli
F08	msbA	100	99.66	nitroimidazole antibiotic	antibiotic efflux	ATP-binding cassette (ABC) antibiotic efflux pump						Escherichia coli	Bacteria		Proteobacteria	Gammaproteobacteria	Enterobacterales	Enterobacteriaceae	Escherichia	Escherichia coli
F08	nimG	96.95	55.97	nitroimidazole antibiotic	antibiotic inactivation	nitroimidazole reductase						Acidaminococcus fermentans DSM 20731	Bacteria		Firmicutes	Negativicutes	Acidaminococcales	Acidaminococcaceae	Acidaminococcus	Acidaminococcus fermentans
F08	qacJ	100.93	48.15	disinfecting agents and antiseptics	antibiotic efflux	small multidrug resistance (SMR) antibiotic efflux pump						Limosilactobacillus reuteri TD1	Bacteria		Firmicutes	Bacilli	Lactobacillales	Lactobacillaceae	Limosilactobacillus	Limosilactobacillus reuteri
F08	rsmA	100	85.25	fluoroquinolone antibiotic; diaminopyrimidine antibiotic; phenicol antibiotic	antibiotic efflux	resistance-nodulation-cell division (RND) antibiotic efflux pump						Escherichia coli	Bacteria		Proteobacteria	Gammaproteobacteria	Enterobacterales	Enterobacteriaceae	Escherichia	Escherichia coli
F08	tet(32)	40.38	94.96	tetracycline antibiotic	antibiotic target protection	tetracycline-resistant ribosomal protection protein			plasmid.Firmicutes			Enterocloster clostridioformis	Bacteria		Firmicutes	Clostridia	Eubacteriales	Lachnospiraceae	Enterocloster	Enterocloster clostridioformis
F08	tet(32)	26.76	97.66	tetracycline antibiotic	antibiotic target protection	tetracycline-resistant ribosomal protection protein						root
F08	tet(32)	100	79.78	tetracycline antibiotic	antibiotic target protection	tetracycline-resistant ribosomal protection protein			plasmid.unclassified			Bacteria	Bacteria
F08	tet(44)	52.34	98.51	tetracycline antibiotic	antibiotic target protection	tetracycline-resistant ribosomal protection protein						Clostridium sp. C1	Bacteria		Firmicutes	Clostridia	Eubacteriales	Clostridiaceae	Clostridium	Clostridium sp. C1
F08	tet(L)	100	99.78	tetracycline antibiotic	antibiotic efflux	major facilitator superfamily (MFS) antibiotic efflux pump			plasmid.Firmicutes			Enterococcus faecium DO	Bacteria		Firmicutes	Bacilli	Lactobacillales	Enterococcaceae	Enterococcus	Enterococcus faecium
F08	tet(M)	100	94.52	tetracycline antibiotic	antibiotic target protection	tetracycline-resistant ribosomal protection protein			plasmid.Firmicutes			Enterococcus faecium DO	Bacteria		Firmicutes	Bacilli	Lactobacillales	Enterococcaceae	Enterococcus	Enterococcus faecium
F08	tet(O)	100	99.37	tetracycline antibiotic	antibiotic target protection	tetracycline-resistant ribosomal protection protein			plasmid.Firmicutes			Enterococcus faecalis	Bacteria		Firmicutes	Bacilli	Lactobacillales	Enterococcaceae	Enterococcus	Enterococcus faecalis
F08	tet(W)	100	97.03	tetracycline antibiotic	antibiotic target protection	tetracycline-resistant ribosomal protection protein						Lactobacillus johnsonii pf01	Bacteria		Firmicutes	Bacilli	Lactobacillales	Lactobacillaceae	Lactobacillus	Lactobacillus johnsonii
F08	TolC	99.6	100	macrolide antibiotic; fluoroquinolone antibiotic; aminoglycoside antibiotic; carbapenem; cephalosporin; glycylcycline; cephamycin; penam; tetracycline antibiotic; peptide antibiotic; aminocoumarin antibiotic; rifamycin antibiotic; phenicol antibiotic; penem; disinfecting agents and antiseptics	antibiotic efflux	ATP-binding cassette (ABC) antibiotic efflux pump; major facilitator superfamily (MFS) antibiotic efflux pump; resistance-nodulation-cell division (RND) antibiotic efflux pump						Escherichia coli	Bacteria		Proteobacteria	Gammaproteobacteria	Enterobacterales	Enterobacteriaceae	Escherichia	Escherichia coli
F08	ugd	100	98.71	peptide antibiotic	antibiotic target alteration	pmr phosphoethanolamine transferase						Escherichia coli	Bacteria		Proteobacteria	Gammaproteobacteria	Enterobacterales	Enterobacteriaceae	Escherichia	Escherichia coli
F08	vanG	104.3	38.23	glycopeptide antibiotic	antibiotic target alteration	glycopeptide resistance gene cluster; Van ligase						Escherichia coli	Bacteria		Proteobacteria	Gammaproteobacteria	Enterobacterales	Enterobacteriaceae	Escherichia	Escherichia coli
F08	vanH gene in vanO cluster	66	47.16	glycopeptide antibiotic	antibiotic target alteration	vanH; glycopeptide resistance gene cluster						Blautia producta	Bacteria		Firmicutes	Clostridia	Eubacteriales	Lachnospiraceae	Blautia	Blautia producta
F08	vanH gene in vanO cluster	79.14	44.94	glycopeptide antibiotic	antibiotic target alteration	vanH; glycopeptide resistance gene cluster						Marchantia polymorpha subsp. ruderalis	Eukaryota	Viridiplantae	Streptophyta	Marchantiopsida	Marchantiales	Marchantiaceae	Marchantia	Marchantia polymorpha
F08	vanH gene in vanO cluster	93.43	37.11	glycopeptide antibiotic	antibiotic target alteration	vanH; glycopeptide resistance gene cluster						unclassified
F08	vanT gene in vanC cluster	20.06	99.29	glycopeptide antibiotic	antibiotic target alteration	glycopeptide resistance gene cluster; vanT						Enterococcus	Bacteria		Firmicutes	Bacilli	Lactobacillales	Enterococcaceae	Enterococcus
F08	vanT gene in vanC cluster	17.62	100	glycopeptide antibiotic	antibiotic target alteration	glycopeptide resistance gene cluster; vanT						Enterococcus	Bacteria		Firmicutes	Bacilli	Lactobacillales	Enterococcaceae	Enterococcus
F08	vanT gene in vanG cluster	52.11	34.24	glycopeptide antibiotic	antibiotic target alteration	glycopeptide resistance gene cluster; vanT						Enterococcus faecalis	Bacteria		Firmicutes	Bacilli	Lactobacillales	Enterococcaceae	Enterococcus	Enterococcus faecalis
F08	vanT gene in vanG cluster	52.67	34.67	glycopeptide antibiotic	antibiotic target alteration	glycopeptide resistance gene cluster; vanT						Limosilactobacillus reuteri TD1	Bacteria		Firmicutes	Bacilli	Lactobacillales	Lactobacillaceae	Limosilactobacillus	Limosilactobacillus reuteri
F08	vanT gene in vanG cluster	52.11	35.25	glycopeptide antibiotic	antibiotic target alteration	glycopeptide resistance gene cluster; vanT						Ligilactobacillus salivarius str. Ren	Bacteria		Firmicutes	Bacilli	Lactobacillales	Lactobacillaceae	Ligilactobacillus	Ligilactobacillus salivarius
F08	vanTm gene in vanL cluster	66.26	46.46	glycopeptide antibiotic	antibiotic target alteration	glycopeptide resistance gene cluster; vanT						Eukaryota	Eukaryota
F08	vanW gene in vanI cluster	46.65	36.53	glycopeptide antibiotic	antibiotic target alteration	vanW; glycopeptide resistance gene cluster						Arthrobacter agilis	Bacteria		Actinobacteria	Actinomycetia	Micrococcales	Micrococcaceae	Arthrobacter	Arthrobacter agilis
F08	vanW gene in vanI cluster	56.84	40.13	glycopeptide antibiotic	antibiotic target alteration	vanW; glycopeptide resistance gene cluster						Biston betularia	Eukaryota	Metazoa	Arthropoda	Insecta	Lepidoptera	Geometridae	Biston	Biston betularia
F08	vanW gene in vanI cluster	39.68	42.76	glycopeptide antibiotic	antibiotic target alteration	vanW; glycopeptide resistance gene cluster						cellular organisms
F08	vanW gene in vanI cluster	65.68	35.87	glycopeptide antibiotic	antibiotic target alteration	vanW; glycopeptide resistance gene cluster						unclassified
F08	vanW gene in vanI cluster	63	26.22	glycopeptide antibiotic	antibiotic target alteration	vanW; glycopeptide resistance gene cluster						Thermanaeromonas toyohensis ToBE	Bacteria		Firmicutes	Clostridia	Thermoanaerobacterales	Thermoanaerobacteraceae	Thermanaeromonas	Thermanaeromonas toyohensis
F08	vanXY gene in vanG cluster	56.69	51.8	glycopeptide antibiotic	antibiotic target alteration	glycopeptide resistance gene cluster; vanXY			plasmid.unclassified			unclassified
F08	vanY gene in vanB cluster	43.66	46.09	glycopeptide antibiotic	antibiotic target alteration	vanY; glycopeptide resistance gene cluster			plasmid.Firmicutes			Epinephelus fuscoguttatus	Eukaryota	Metazoa	Chordata	Actinopteri	Perciformes	Serranidae	Epinephelus	Epinephelus fuscoguttatus
F08	vanY gene in vanB cluster	21.64	68.97	glycopeptide antibiotic	antibiotic target alteration	vanY; glycopeptide resistance gene cluster						Blautia argi	Bacteria		Firmicutes	Clostridia	Eubacteriales	Lachnospiraceae	Blautia	Blautia argi
F08	vanY gene in vanB cluster	50.75	59.69	glycopeptide antibiotic	antibiotic target alteration	vanY; glycopeptide resistance gene cluster						Enterococcus faecalis	Bacteria		Firmicutes	Bacilli	Lactobacillales	Enterococcaceae	Enterococcus	Enterococcus faecalis
F08	vanY gene in vanB cluster	138.43	44.71	glycopeptide antibiotic	antibiotic target alteration	vanY; glycopeptide resistance gene cluster						Lachnospiraceae bacterium Choco86	Bacteria		Firmicutes	Clostridia	Eubacteriales	Lachnospiraceae		Lachnospiraceae bacterium Choco86
F08	vanY gene in vanB cluster	98.51	43.46	glycopeptide antibiotic	antibiotic target alteration	vanY; glycopeptide resistance gene cluster				ISEfm2		Enterococcus hirae ATCC 9790	Bacteria		Firmicutes	Bacilli	Lactobacillales	Enterococcaceae	Enterococcus	Enterococcus hirae
F08	vanY gene in vanB cluster	99.63	36.13	glycopeptide antibiotic	antibiotic target alteration	vanY; glycopeptide resistance gene cluster						Enterococcus faecium	Bacteria		Firmicutes	Bacilli	Lactobacillales	Enterococcaceae	Enterococcus	Enterococcus faecium
F08	vanY gene in vanB cluster	62.31	33.04	glycopeptide antibiotic	antibiotic target alteration	vanY; glycopeptide resistance gene cluster						Enterococcus faecalis	Bacteria		Firmicutes	Bacilli	Lactobacillales	Enterococcaceae	Enterococcus	Enterococcus faecalis
F08	vanY gene in vanF cluster	46.42	37.61	glycopeptide antibiotic	antibiotic target alteration	vanY; glycopeptide resistance gene cluster						unclassified
F08	vanY gene in vanG cluster	19.71	70.59	glycopeptide antibiotic	antibiotic target alteration	vanY; glycopeptide resistance gene cluster					ssDNA	Felis catus	Eukaryota	Metazoa	Chordata	Mammalia	Carnivora	Felidae	Felis	Felis catus
F09	AAC(6')-Ii	100	99.45	aminoglycoside antibiotic	antibiotic inactivation	AAC(6')						Enterococcus faecium Aus0004	Bacteria		Firmicutes	Bacilli	Lactobacillales	Enterococcaceae	Enterococcus	Enterococcus faecium
F09	AAC(6')-Iid	98.9	83.71	aminoglycoside antibiotic	antibiotic inactivation	AAC(6')						Enterococcus villorum ATCC 700913	Bacteria		Firmicutes	Bacilli	Lactobacillales	Enterococcaceae	Enterococcus	Enterococcus villorum
F09	aadA5	92.75	100	aminoglycoside antibiotic	antibiotic inactivation	ANT(3'')			plasmid.Proteobacteria	Tn6196		Escherichia coli	Bacteria		Proteobacteria	Gammaproteobacteria	Enterobacterales	Enterobacteriaceae	Escherichia	Escherichia coli
F09	acrB	100	99.81	fluoroquinolone antibiotic; cephalosporin; glycylcycline; penam; tetracycline antibiotic; rifamycin antibiotic; phenicol antibiotic; disinfecting agents and antiseptics	antibiotic efflux	resistance-nodulation-cell division (RND) antibiotic efflux pump						Escherichia coli	Bacteria		Proteobacteria	Gammaproteobacteria	Enterobacterales	Enterobacteriaceae	Escherichia	Escherichia coli
F09	acrD	100	99.9	aminoglycoside antibiotic	antibiotic efflux	resistance-nodulation-cell division (RND) antibiotic efflux pump						Escherichia coli	Bacteria		Proteobacteria	Gammaproteobacteria	Enterobacterales	Enterobacteriaceae	Escherichia	Escherichia coli
F09	AcrE	100	99.74	fluoroquinolone antibiotic; cephalosporin; cephamycin; penam	antibiotic efflux	resistance-nodulation-cell division (RND) antibiotic efflux pump						Escherichia coli	Bacteria		Proteobacteria	Gammaproteobacteria	Enterobacterales	Enterobacteriaceae	Escherichia	Escherichia coli
F09	AcrS	100	98.64	fluoroquinolone antibiotic; cephalosporin; glycylcycline; cephamycin; penam; tetracycline antibiotic; rifamycin antibiotic; phenicol antibiotic; disinfecting agents and antiseptics	antibiotic efflux	resistance-nodulation-cell division (RND) antibiotic efflux pump						Escherichia coli	Bacteria		Proteobacteria	Gammaproteobacteria	Enterobacterales	Enterobacteriaceae	Escherichia	Escherichia coli
F09	APH(2'')-IVa	100	100	aminoglycoside antibiotic	antibiotic inactivation	APH(2'')						Enterococcus faecium	Bacteria		Firmicutes	Bacilli	Lactobacillales	Enterococcaceae	Enterococcus	Enterococcus faecium
F09	APH(3'')-Ib	100	99.63	aminoglycoside antibiotic	antibiotic inactivation	APH(3'')			plasmid.Proteobacteria			Escherichia coli	Bacteria		Proteobacteria	Gammaproteobacteria	Enterobacterales	Enterobacteriaceae	Escherichia	Escherichia coli
F09	APH(3')-IIIa	100	100	aminoglycoside antibiotic	antibiotic inactivation	APH(3')						root
F09	APH(6)-Id	100	99.64	aminoglycoside antibiotic	antibiotic inactivation	APH(6)			plasmid.Proteobacteria			Escherichia coli	Bacteria		Proteobacteria	Gammaproteobacteria	Enterobacterales	Enterobacteriaceae	Escherichia	Escherichia coli
F09	bacA	100	99.63	peptide antibiotic	antibiotic target alteration	undecaprenyl pyrophosphate related proteins						Escherichia coli	Bacteria		Proteobacteria	Gammaproteobacteria	Enterobacterales	Enterobacteriaceae	Escherichia	Escherichia coli
F09	baeR	106.25	99.17	aminoglycoside antibiotic; aminocoumarin antibiotic	antibiotic efflux	resistance-nodulation-cell division (RND) antibiotic efflux pump			plasmid.Proteobacteria			Escherichia coli	Bacteria		Proteobacteria	Gammaproteobacteria	Enterobacterales	Enterobacteriaceae	Escherichia	Escherichia coli
F09	baeS	100	100	aminoglycoside antibiotic; aminocoumarin antibiotic	antibiotic efflux	resistance-nodulation-cell division (RND) antibiotic efflux pump					dsDNAphage	Escherichia coli	Bacteria		Proteobacteria	Gammaproteobacteria	Enterobacterales	Enterobacteriaceae	Escherichia	Escherichia coli
F09	baeS	100	95.93	aminoglycoside antibiotic; aminocoumarin antibiotic	antibiotic efflux	resistance-nodulation-cell division (RND) antibiotic efflux pump					dsDNAphage	Escherichia coli	Bacteria		Proteobacteria	Gammaproteobacteria	Enterobacterales	Enterobacteriaceae	Escherichia	Escherichia coli
F09	catI	100	100	phenicol antibiotic	antibiotic inactivation	chloramphenicol acetyltransferase (CAT)			plasmid.Proteobacteria	Tn6196		Escherichia coli	Bacteria		Proteobacteria	Gammaproteobacteria	Enterobacterales	Enterobacteriaceae	Escherichia	Escherichia coli
F09	CMY-132	87.66	77.84	cephamycin	antibiotic inactivation	CMY beta-lactamase						Escherichia coli	Bacteria		Proteobacteria	Gammaproteobacteria	Enterobacterales	Enterobacteriaceae	Escherichia	Escherichia coli
F09	CRP	100	99.52	macrolide antibiotic; fluoroquinolone antibiotic; penam	antibiotic efflux	resistance-nodulation-cell division (RND) antibiotic efflux pump						Escherichia coli	Bacteria		Proteobacteria	Gammaproteobacteria	Enterobacterales	Enterobacteriaceae	Escherichia	Escherichia coli
F09	dfrA17	115.92	99.36	diaminopyrimidine antibiotic	antibiotic target replacement	trimethoprim resistant dihydrofolate reductase dfr			plasmid.Proteobacteria	Tn6196		Escherichia coli	Bacteria		Proteobacteria	Gammaproteobacteria	Enterobacterales	Enterobacteriaceae	Escherichia	Escherichia coli
F09	dfrE	100	98.78	diaminopyrimidine antibiotic	antibiotic target replacement	trimethoprim resistant dihydrofolate reductase dfr						Enterococcus faecalis ARO1/DG	Bacteria		Firmicutes	Bacilli	Lactobacillales	Enterococcaceae	Enterococcus	Enterococcus faecalis
F09	dfrF	95.73	100	diaminopyrimidine antibiotic	antibiotic target replacement	trimethoprim resistant dihydrofolate reductase dfr						Blautia argi	Bacteria		Firmicutes	Clostridia	Eubacteriales	Lachnospiraceae	Blautia	Blautia argi
F09	dfrG	100	100	diaminopyrimidine antibiotic	antibiotic target replacement	trimethoprim resistant dihydrofolate reductase dfr			plasmid.Firmicutes			Enterococcus faecium	Bacteria		Firmicutes	Bacilli	Lactobacillales	Enterococcaceae	Enterococcus	Enterococcus faecium
F09	eatAv	100	99	pleuromutilin antibiotic	antibiotic target protection	Miscellaneous ABC-F subfamily ATP-binding cassette ribosomal protection proteins						Enterococcus faecium	Bacteria		Firmicutes	Bacilli	Lactobacillales	Enterococcaceae	Enterococcus	Enterococcus faecium
F09	efmA	100	99.77	macrolide antibiotic; fluoroquinolone antibiotic	antibiotic efflux	major facilitator superfamily (MFS) antibiotic efflux pump						Enterococcus faecium Aus0004	Bacteria		Firmicutes	Bacilli	Lactobacillales	Enterococcaceae	Enterococcus	Enterococcus faecium
F09	efrA	100	99.48	macrolide antibiotic; fluoroquinolone antibiotic; rifamycin antibiotic	antibiotic efflux	ATP-binding cassette (ABC) antibiotic efflux pump						Enterococcus sp. M190262	Bacteria		Firmicutes	Bacilli	Lactobacillales	Enterococcaceae	Enterococcus	Enterococcus sp. M190262
F09	efrA	100.17	83.68	macrolide antibiotic; fluoroquinolone antibiotic; rifamycin antibiotic	antibiotic efflux	ATP-binding cassette (ABC) antibiotic efflux pump						Enterococcus faecalis ARO1/DG	Bacteria		Firmicutes	Bacilli	Lactobacillales	Enterococcaceae	Enterococcus	Enterococcus faecalis
F09	efrA	100.17	82.81	macrolide antibiotic; fluoroquinolone antibiotic; rifamycin antibiotic	antibiotic efflux	ATP-binding cassette (ABC) antibiotic efflux pump				Tn6260		Enterococcus hirae ATCC 9790	Bacteria		Firmicutes	Bacilli	Lactobacillales	Enterococcaceae	Enterococcus	Enterococcus hirae
F09	efrA	100.35	79.69	macrolide antibiotic; fluoroquinolone antibiotic; rifamycin antibiotic	antibiotic efflux	ATP-binding cassette (ABC) antibiotic efflux pump						Enterococcus faecium Aus0085	Bacteria		Firmicutes	Bacilli	Lactobacillales	Enterococcaceae	Enterococcus	Enterococcus faecium
F09	emeA	97.71	97.71	disinfecting agents and antiseptics	antibiotic efflux	multidrug and toxic compound extrusion (MATE) transporter						Enterococcus faecalis D32	Bacteria		Firmicutes	Bacilli	Lactobacillales	Enterococcaceae	Enterococcus	Enterococcus faecalis
F09	emrA	100	99.74	fluoroquinolone antibiotic	antibiotic efflux	major facilitator superfamily (MFS) antibiotic efflux pump						Escherichia coli	Bacteria		Proteobacteria	Gammaproteobacteria	Enterobacterales	Enterobacteriaceae	Escherichia	Escherichia coli
F09	emrB	100	99.8	fluoroquinolone antibiotic	antibiotic efflux	major facilitator superfamily (MFS) antibiotic efflux pump						Escherichia coli	Bacteria		Proteobacteria	Gammaproteobacteria	Enterobacterales	Enterobacteriaceae	Escherichia	Escherichia coli
F09	emrK	110.26	98.86	tetracycline antibiotic	antibiotic efflux	major facilitator superfamily (MFS) antibiotic efflux pump						Escherichia coli	Bacteria		Proteobacteria	Gammaproteobacteria	Enterobacterales	Enterobacteriaceae	Escherichia	Escherichia coli
F09	emrR	100	100	fluoroquinolone antibiotic	antibiotic efflux	major facilitator superfamily (MFS) antibiotic efflux pump						Escherichia coli	Bacteria		Proteobacteria	Gammaproteobacteria	Enterobacterales	Enterobacteriaceae	Escherichia	Escherichia coli
F09	emtA	100	99.71	macrolide antibiotic; lincosamide antibiotic; orthosomycin antibiotic	antibiotic target alteration	non-erm 23S ribosomal RNA methyltransferase (G748)						Enterococcus faecium	Bacteria		Firmicutes	Bacilli	Lactobacillales	Enterococcaceae	Enterococcus	Enterococcus faecium
F09	Enterococcus faecium liaS mutant conferring daptomycin resistance	100	97.18	peptide antibiotic	antibiotic target alteration; antibiotic efflux	daptomycin resistant liaS						Enterococcus faecium Com15	Bacteria		Firmicutes	Bacilli	Lactobacillales	Enterococcaceae	Enterococcus	Enterococcus faecium
F09	Erm(52)	100	100	macrolide antibiotic; lincosamide antibiotic; streptogramin antibiotic	antibiotic target alteration	Erm 23S ribosomal RNA methyltransferase			plasmid.Firmicutes			Clostridioides difficile	Bacteria		Firmicutes	Clostridia	Eubacteriales	Peptostreptococcaceae	Clostridioides	Clostridioides difficile
F09	ErmB	98.79	97.96	macrolide antibiotic; lincosamide antibiotic; streptogramin antibiotic; streptogramin A antibiotic; streptogramin B antibiotic	antibiotic target alteration	Erm 23S ribosomal RNA methyltransferase			plasmid.Firmicutes			Bacilli	Bacteria		Firmicutes	Bacilli
F09	ErmG	100	99.18	macrolide antibiotic; lincosamide antibiotic; streptogramin antibiotic; streptogramin A antibiotic; streptogramin B antibiotic	antibiotic target alteration	Erm 23S ribosomal RNA methyltransferase					dsDNAphage	Christensenella sp. Marseille-P3954	Bacteria		Firmicutes	Clostridia	Eubacteriales	Christensenellaceae	Christensenella	Christensenella sp. Marseille-P3954
F09	Escherichia coli acrA	100	99.75	fluoroquinolone antibiotic; cephalosporin; glycylcycline; penam; tetracycline antibiotic; rifamycin antibiotic; phenicol antibiotic; disinfecting agents and antiseptics	antibiotic efflux	resistance-nodulation-cell division (RND) antibiotic efflux pump						Escherichia coli	Bacteria		Proteobacteria	Gammaproteobacteria	Enterobacterales	Enterobacteriaceae	Escherichia	Escherichia coli
F09	Escherichia coli AcrAB-TolC with AcrR mutation conferring resistance to ciprofloxacin, tetracycline, and ceftazidime	100	100	fluoroquinolone antibiotic; cephalosporin; glycylcycline; penam; tetracycline antibiotic; rifamycin antibiotic; phenicol antibiotic; disinfecting agents and antiseptics	antibiotic target alteration; antibiotic efflux	resistance-nodulation-cell division (RND) antibiotic efflux pump						Escherichia coli	Bacteria		Proteobacteria	Gammaproteobacteria	Enterobacterales	Enterobacteriaceae	Escherichia	Escherichia coli
F09	Escherichia coli AcrAB-TolC with MarR mutations conferring resistance to ciprofloxacin and tetracycline	100	98.61	fluoroquinolone antibiotic; cephalosporin; glycylcycline; penam; tetracycline antibiotic; rifamycin antibiotic; phenicol antibiotic; disinfecting agents and antiseptics	antibiotic target alteration; antibiotic efflux	resistance-nodulation-cell division (RND) antibiotic efflux pump						Enterobacteriaceae	Bacteria		Proteobacteria	Gammaproteobacteria	Enterobacterales	Enterobacteriaceae
F09	Escherichia coli EF-Tu mutants conferring resistance to Pulvomycin	96.33	99.75	elfamycin antibiotic	antibiotic target alteration	elfamycin resistant EF-Tu						Escherichia coli	Bacteria		Proteobacteria	Gammaproteobacteria	Enterobacterales	Enterobacteriaceae	Escherichia	Escherichia coli
F09	Escherichia coli emrE	100	99.09	macrolide antibiotic	antibiotic efflux	small multidrug resistance (SMR) antibiotic efflux pump			plasmid.Proteobacteria			Escherichia coli	Bacteria		Proteobacteria	Gammaproteobacteria	Enterobacterales	Enterobacteriaceae	Escherichia	Escherichia coli
F09	Escherichia coli emrE	100	98.18	macrolide antibiotic	antibiotic efflux	small multidrug resistance (SMR) antibiotic efflux pump					dsDNAphage	Escherichia coli	Bacteria		Proteobacteria	Gammaproteobacteria	Enterobacterales	Enterobacteriaceae	Escherichia	Escherichia coli
F09	Escherichia coli GlpT with mutation conferring resistance to fosfomycin	100	99.78	phosphonic acid antibiotic	antibiotic target alteration	antibiotic-resistant GlpT						Escherichia coli	Bacteria		Proteobacteria	Gammaproteobacteria	Enterobacterales	Enterobacteriaceae	Escherichia	Escherichia coli
F09	Escherichia coli mdfA	100	96.83	tetracycline antibiotic; disinfecting agents and antiseptics	antibiotic efflux	major facilitator superfamily (MFS) antibiotic efflux pump						Escherichia coli	Bacteria		Proteobacteria	Gammaproteobacteria	Enterobacterales	Enterobacteriaceae	Escherichia	Escherichia coli
F09	Escherichia coli PtsI with mutation conferring resistance to fosfomycin	100	99.65	phosphonic acid antibiotic	antibiotic target alteration	antibiotic-resistant ptsI phosphotransferase						Escherichia coli	Bacteria		Proteobacteria	Gammaproteobacteria	Enterobacterales	Enterobacteriaceae	Escherichia	Escherichia coli
F09	Escherichia coli soxR with mutation conferring antibiotic resistance	100	100	fluoroquinolone antibiotic; cephalosporin; glycylcycline; penam; tetracycline antibiotic; rifamycin antibiotic; phenicol antibiotic; disinfecting agents and antiseptics	antibiotic target alteration; antibiotic efflux	ATP-binding cassette (ABC) antibiotic efflux pump; major facilitator superfamily (MFS) antibiotic efflux pump; resistance-nodulation-cell division (RND) antibiotic efflux pump						Escherichia coli	Bacteria		Proteobacteria	Gammaproteobacteria	Enterobacterales	Enterobacteriaceae	Escherichia	Escherichia coli
F09	Escherichia coli soxS with mutation conferring antibiotic resistance	100	100	fluoroquinolone antibiotic; monobactam; carbapenem; cephalosporin; glycylcycline; cephamycin; penam; tetracycline antibiotic; rifamycin antibiotic; phenicol antibiotic; penem; disinfecting agents and antiseptics	antibiotic target alteration; antibiotic efflux; reduced permeability to antibiotic	ATP-binding cassette (ABC) antibiotic efflux pump; major facilitator superfamily (MFS) antibiotic efflux pump; resistance-nodulation-cell division (RND) antibiotic efflux pump; General Bacterial Porin with reduced permeability to beta-lactams						Escherichia coli	Bacteria		Proteobacteria	Gammaproteobacteria	Enterobacterales	Enterobacteriaceae	Escherichia	Escherichia coli
F09	Escherichia coli UhpT with mutation conferring resistance to fosfomycin	100	99.78	phosphonic acid antibiotic	antibiotic target alteration	antibiotic-resistant UhpT						Escherichia coli	Bacteria		Proteobacteria	Gammaproteobacteria	Enterobacterales	Enterobacteriaceae	Escherichia	Escherichia coli
F09	evgA	100	100	macrolide antibiotic; fluoroquinolone antibiotic; penam; tetracycline antibiotic	antibiotic efflux	major facilitator superfamily (MFS) antibiotic efflux pump; resistance-nodulation-cell division (RND) antibiotic efflux pump						Escherichia coli	Bacteria		Proteobacteria	Gammaproteobacteria	Enterobacterales	Enterobacteriaceae	Escherichia	Escherichia coli
F09	gadW	100	100	macrolide antibiotic; fluoroquinolone antibiotic; penam	antibiotic efflux	resistance-nodulation-cell division (RND) antibiotic efflux pump						Escherichia coli	Bacteria		Proteobacteria	Gammaproteobacteria	Enterobacterales	Enterobacteriaceae	Escherichia	Escherichia coli
F09	gadX	100	98.91	macrolide antibiotic; fluoroquinolone antibiotic; penam	antibiotic efflux	resistance-nodulation-cell division (RND) antibiotic efflux pump						Escherichia coli	Bacteria		Proteobacteria	Gammaproteobacteria	Enterobacterales	Enterobacteriaceae	Escherichia	Escherichia coli
F09	gadX	100	93.07	macrolide antibiotic; fluoroquinolone antibiotic; penam	antibiotic efflux	resistance-nodulation-cell division (RND) antibiotic efflux pump						Escherichia coli	Bacteria		Proteobacteria	Gammaproteobacteria	Enterobacterales	Enterobacteriaceae	Escherichia	Escherichia coli
F09	Haemophilus influenzae PBP3 conferring resistance to beta-lactam antibiotics	96.39	53.11	cephalosporin; cephamycin; penam	antibiotic target alteration	Penicillin-binding protein mutations conferring resistance to beta-lactam antibiotics						Escherichia coli O157:H7	Bacteria		Proteobacteria	Gammaproteobacteria	Enterobacterales	Enterobacteriaceae	Escherichia	Escherichia coli
F09	H-NS	100	100	macrolide antibiotic; fluoroquinolone antibiotic; cephalosporin; cephamycin; penam; tetracycline antibiotic	antibiotic efflux	major facilitator superfamily (MFS) antibiotic efflux pump; resistance-nodulation-cell division (RND) antibiotic efflux pump						Escherichia coli O27:H7	Bacteria		Proteobacteria	Gammaproteobacteria	Enterobacterales	Enterobacteriaceae	Escherichia	Escherichia coli
[truncated: 7,521 more rows]

## Sheet: ARGs - product
sample	Percentage Length of Reference Sequence	Best_Identities	Best_Hit_ARO	Mechanizmus	Rezisztencia	Nudged	taxon	plasmid	phage	iMGE
[truncated: 29 more rows]

[truncated: 28 more sheets: F01, F02, F03, F04, F05, F06, F07, F08, F09, F10, F11, F12, G01, G02, G03, G04, G05, G06, G07, G08 …]
